# Supplementary material for: Terminal restriction fragment length polymorphism is an “old school” reliable technique for swift microbial community screening in anaerobic digestion
Source: Sci Rep. 2018 Nov 14;8:16818. doi: 10.1038/s41598-018-34921-7 (PMC6235954; doi:10.1038/s41598-018-34921-7)
Supplement: Supplementary file 1 — Dataset 1 [file 41598_2018_34921_MOESM1_ESM.csv]

OTUId	GFTa_a	GFTb_a	GFTc_a	AGRa_a	AGRb_a	AGRc_a	AGRd_a	VCE1_a	Myd_a	Agri_a	Den_a	DRZ1_a	SHA_a	SEH2_a	BBy1_a	SEH1_a	DRZ2_a	BIF_a	BIE2_a	BIE1_a	VCE2_a	CAZ_a	SMA_a	BCI1_a	Oss1_a	Oss2_a	Oss3_a	BBy2_a	EcP_a	BAT_a	BCI2_a	BCI3_a	VPK_a	GFTa_b	GFTb_b	GFTc_b	AGRa_b	AGRb_b	AGRc_b	AGRd_b	Myd_b	Agri_b	Den_b	DRZ1_b	SHA_b	SEH2_b	BBy1_b	SEH1_b	BIF_b
OTU_1	8	266	364	1866	1336	28	1057	544	31	106	1	2703	4	1419	921	1795	5485	527	2730	2189	11	1	110	15	1	0	1	3173	69	189	54	6	0	1124	562	1835	8870	6193	6857	5023	2	562	3	22479	19	8546	5778	7376	2906
OTU_2	0	105	254	955	815	0	0	1	0	0	0	286	0	168	523	232	222	0	13	14	0	4	0	1	1	0	0	1	4	0	4	4	0	431	436	1275	5035	3785	4461	6	0	4	2	1849	0	1148	2943	1033	3
OTU_3	11	89	296	943	762	2	403	11	0	13	0	421	0	805	23	992	954	6	0	1	8	1	0	31	1	0	0	189	48	0	43	2	0	649	169	818	3360	2381	2035	1272	0	57	0	2280	1	3228	129	2647	40
OTU_4	0	2	7	1	1	17	1	32	2	6	0	8	0	1089	47	1125	343	47	1414	1158	1	6	85	2	0	0	0	139	3	1	16	0	0	1	1	2	5	4	2	2	0	6	0	39	1	4043	205	3186	239
OTU_5	0	3	1	0	1	4	5	95	160	237	0	2	4	1	4	0	0	1	0	2	0	1331	518	283	10	2	1	2	16	649	748	1296	0	0	0	0	0	0	3	0	1	917	1	1	0	0	4	1	5
OTU_6	13	52	725	3	2	4	1102	52	10	129	0	38	22	629	0	765	29	491	16	0	14	425	236	209	1	1	1	8	264	89	392	65	1	1242	170	2903	13	7	16	4066	0	549	0	228	91	2933	0	2663	2597
OTU_7	1	82	5	426	306	1	82	2	0	0	0	574	0	136	147	142	1244	0	120	120	0	0	0	0	0	0	0	563	0	0	0	1	0	38	148	39	1971	1306	1513	315	0	0	0	4059	0	601	817	559	3
OTU_8	0	0	3	1	0	0	0	4277	0	307	2	0	670	1	1	0	0	128	0	0	0	50	49	284	0	0	11	103	1774	183	3	5	0	0	0	0	0	0	1	0	4	927	1	1	2542	2	5	3	421
OTU_9	0	6	1	1	1	9	0	491	7	623	2	4	315	5	0	0	0	166	2	25	0	29	527	181	4	5	20	52	232	794	38	88	0	0	0	1	0	0	0	0	1	1995	1	3	1283	0	4	0	803
OTU_10	6	12	218	926	674	1	7	13	1	1	1	29	0	129	105	102	18	2	100	96	0	20	19	0	1	0	0	36	0	5	4	8	0	264	49	671	2998	2042	3326	15	0	1	0	160	1	493	400	300	3
OTU_11	0	1	21	0	0	1	2	3	5	317	0	3	1	1	0	0	0	1687	0	0	0	1	88	317	2	5	9	7	184	38	119	76	0	0	0	75	0	0	0	0	2	1135	0	17	0	1	40	0	6401
OTU_12	0	21	20	82	59	0	25	4	0	4	0	105	0	61	1177	40	225	8	23	20	0	0	4	5	0	0	0	91	3	0	6	9	0	45	64	59	386	225	139	84	0	6	0	705	1	236	6648	262	48
OTU_13	0	0	2	1	1	3	119	2924	1	27	25	45	21	45	48	44	95	313	28	27	3	213	220	40	61	32	36	92	318	1475	53	145	0	0	1	0	0	0	0	315	0	100	49	173	2	135	173	122	1207
OTU_14	0	0	0	0	0	0	0	469	0	30	0	2	519	0	0	0	0	12	0	0	0	4	30	84	0	0	0	3	1847	245	0	2	0	0	0	0	0	0	0	3	0	132	0	0	2159	1	0	0	65
OTU_15	0	20	0	20	13	1	6	0	1	1	0	36	0	395	316	540	79	7	74	76	0	1	0	5	0	0	0	27	2	3	6	5	0	7	71	2	139	72	60	246	1	5	0	294	1	2613	2342	2220	224
OTU_16	0	0	0	0	0	0	0	546	5	206	0	2	475	0	0	1	0	172	0	0	0	1	417	30	1	0	0	6	1138	34	1	7	0	0	0	0	0	0	0	0	4	732	1	0	1807	1	1	0	708
OTU_17	0	3	1	1	1	3	0	516	23	440	0	4	277	0	0	0	0	255	3	8	2	6	920	131	1	1	3	17	771	358	193	300	0	0	0	0	0	0	0	0	1	1635	0	2	1033	1	4	1	953
OTU_18	0	0	1	0	0	0	13	0	1431	0	0	0	1	0	0	0	0	0	0	5	3034	0	0	0	160	56	7	0	1	0	0	0	0	0	0	0	0	0	0	1	2978	1	2	0	0	0	1	0	0
OTU_19	0	0	0	0	0	0	0	0	1922	0	0	0	0	0	0	1	0	0	0	1	77	0	0	0	1	0	0	0	0	0	0	0	91	0	0	0	0	0	0	0	4455	0	0	0	0	0	0	0	0
OTU_20	0	0	0	0	0	0	0	584	0	28	0	0	965	1	0	0	0	121	0	2	0	0	50	233	0	0	0	5	18	81	141	98	0	0	0	3	0	0	1	0	1	103	0	1	4551	2	4	0	567
OTU_21	0	1	0	0	0	0	5	1	574	5	364	1	1	0	0	0	0	0	0	3	954	0	0	0	1347	278	479	0	0	1	0	0	0	0	0	0	0	0	0	0	1230	1	612	0	0	0	0	0	0
OTU_22	0	0	0	0	0	0	0	1	0	0	0	0	0	0	0	0	0	0	0	0	0	1583	0	0	0	0	0	1	0	1	0	0	0	0	0	0	0	0	0	0	0	0	0	1	0	0	0	0	0
OTU_23	0	0	2889	0	0	0	0	701	0	7	0	0	0	0	0	0	0	12	0	0	0	0	0	0	0	0	0	5	0	2	0	1	0	0	3	7873	0	0	0	0	0	22	0	0	0	0	1	1	29
OTU_24	6	55	0	482	354	0	0	4	0	0	0	87	0	1	24	2	85	0	165	156	0	0	0	0	1	1	0	400	0	0	0	0	0	240	158	4	1722	1200	1003	0	0	0	0	388	0	10	74	4	0
OTU_25	1	25	0	2	3	2	1	209	2	11	0	11	0	662	74	600	230	24	336	277	0	24	107	7	0	0	0	254	5	13	31	10	0	5	43	8	11	4	5	1	0	30	0	90	2	2466	390	1965	126
OTU_26	0	2	26	0	1	3	0	0	0	0	0	41	0	1002	192	1095	40	0	298	225	1	0	0	0	0	0	0	0	0	0	37	1	0	70	0	69	0	0	0	0	0	0	0	218	0	3715	894	2996	0
OTU_27	8	135	6	647	276	0	176	8	0	3	0	18	1	0	61	0	17	0	17	7	1	0	0	19	1	0	0	55	0	0	0	0	0	621	350	75	2318	845	181	510	0	19	0	57	1	1	312	0	0
OTU_28	0	0	0	0	0	1	0	0	1	1	0	0	2	0	6	0	0	0	0	0	0	11	1	0	0	0	0	0	0	160	13	2296	0	0	0	0	0	0	3	0	0	2	0	0	0	0	7	0	0
OTU_29	0	0	0	0	0	0	0	264	0	0	0	0	983	2	1	0	0	0	0	0	0	0	1	357	0	0	1	2	141	22	1	0	0	0	0	0	0	0	0	0	0	2	0	0	3879	1	1	0	8
OTU_30	0	0	6	0	0	0	0	1	0	0	1	59	0	182	412	188	0	0	9	3	0	916	0	0	0	0	0	0	0	147	5	4	0	2	1	25	0	0	0	0	0	0	1	374	0	692	1968	555	1
OTU_31	1	2	13	7	6	6	0	0	0	0	0	14	0	248	116	228	22	0	301	299	0	32	0	1	0	0	0	3	0	20	13	7	0	21	3	40	20	16	4	0	0	0	0	60	0	870	466	777	2
OTU_32	0	0	0	0	0	0	0	0	0	153	2	1	20	0	0	0	0	0	0	0	0	0	0	0	285	63	40	0	1870	5	0	0	0	0	0	0	0	0	0	0	2	456	5	0	72	0	0	0	0
OTU_33	1	28	5	232	176	3	10	2	0	0	0	57	0	33	125	47	651	0	71	56	0	0	0	0	0	0	0	175	0	0	0	2	0	38	28	12	1033	713	833	59	0	0	0	397	0	155	623	151	2
OTU_34	0	0	39	1	1	1	5	349	4	41	0	15	113	46	0	49	3	130	114	45	0	1	166	109	0	0	1	4	112	97	194	38	0	1	0	196	0	0	0	27	0	226	0	168	756	301	7	275	909
OTU_35	0	11	456	0	8	0	28	169	0	115	0	158	4	30	3	20	77	39	0	3	0	22	7	2	0	6	0	881	9	180	54	1368	0	0	19	1187	0	23	1080	93	0	381	1	814	11	76	1	53	195
OTU_36	0	0	0	0	0	0	0	0	0	0	0	0	2	0	0	0	0	0	0	0	1	861	0	0	0	0	0	0	0	118	0	3	0	0	0	0	0	0	0	0	0	1	0	0	0	0	0	1	0
OTU_37	0	0	0	0	0	0	3	0	1349	0	42	0	0	0	0	0	0	0	0	0	455	1	0	0	1	1	1	0	0	1	0	0	0	0	0	0	0	0	0	0	2617	0	81	0	0	0	0	0	1
OTU_38	2	0	43	0	0	0	407	161	8	81	0	0	24	102	0	120	0	302	8	6	5	14	31	23	0	0	0	7	43	15	20	28	0	56	0	110	0	0	2	1194	3	314	0	4	75	377	7	326	1172
OTU_39	0	23	2	0	0	1	0	4	0	3	1	4	0	99	2	62	5	0	725	138	0	4	0	0	3	0	1	2	1	0	18	7	0	28	35	7	1	4	1	3	0	2	0	11	0	489	1	107	0
OTU_40	28	36	552	6	227	0	41	516	0	27	1	4	7	0	56	5	252	2	4	11	3	0	0	0	12	0	2	9	12	0	67	50	0	1940	69	1864	16	674	643	158	0	78	8	16	20	1	226	11	8
OTU_41	0	2	0	1	1	2	1	1	0	0	0	12	0	13	109	19	52	8	360	273	0	0	0	0	0	0	0	60	0	0	1	3	0	3	5	1	3	1	2	4	0	0	0	67	0	55	465	48	42
OTU_42	0	1	21	0	0	0	0	29	14	4	0	0	3	2	0	1	1	287	1	1	0	251	94	16	1	1	1	7	6	113	310	489	0	0	0	72	0	0	0	2	0	8	0	1	0	1	5	1	942
OTU_43	0	3	1	0	0	0	1	10	26	23	0	0	4	3	1	0	0	41	0	0	1	1	298	19	2	1	0	0	3	190	385	716	0	0	0	0	0	0	1	0	0	100	0	2	0	0	3	0	164
OTU_44	0	0	1	0	2	1	401	3	0	60	336	0	20	0	0	0	0	2	0	0	19	0	0	1	211	120	143	0	112	3	1	0	0	2	1	6	4	6	2	1409	4	203	675	1	67	0	0	2	11
OTU_45	0	0	0	0	0	0	3	0	0	2	88	1	0	0	0	0	0	0	0	0	211	0	0	0	1469	260	503	0	0	3	0	0	0	0	0	0	0	0	0	0	26	0	191	0	0	0	0	0	0
OTU_46	2	6	48	14	10	0	52	6	1	12	0	24	0	125	84	157	83	93	84	87	0	0	0	5	0	0	0	17	0	0	10	1	0	46	4	151	56	28	25	266	0	36	1	120	10	479	402	470	427
OTU_47	0	158	49	321	322	0	77	0	0	0	0	18	0	0	3	0	0	0	5	2	1	0	0	0	0	0	0	3	0	0	0	0	0	37	423	139	1128	1016	642	284	0	0	0	64	0	0	11	0	0
OTU_48	1	4	8	42	27	4	45	3	1	1	0	65	1	50	243	51	73	3	115	102	0	0	2	0	0	0	0	40	6	5	1	1	0	5	3	20	170	112	94	239	0	7	0	426	0	257	1017	210	19
OTU_49	3	18	51	160	138	0	71	35	0	28	0	64	20	97	105	82	188	44	47	35	0	0	7	22	0	0	0	95	48	9	5	3	0	144	33	160	580	405	451	233	0	88	0	267	85	313	468	287	137
OTU_50	0	0	2	0	0	0	0	0	0	0	0	0	0	263	2	252	0	6	3	1	0	156	2	82	1	0	0	0	0	9	399	256	0	0	0	9	0	0	0	0	0	0	0	0	0	1090	16	861	22
OTU_51	0	2	5	0	0	2	83	34	3	187	1	4	61	0	1	0	3	41	1	5	1	1	16	7	1	0	0	36	505	52	6	420	0	0	0	17	0	0	2	251	0	701	0	11	236	0	4	0	159
OTU_52	0	0	0	0	0	5	0	4	7	1	0	0	2	1	2	0	0	0	0	8	0	150	375	19	1	1	0	0	3	143	176	258	0	0	0	0	0	0	1	0	0	0	1	0	0	0	3	1	1
OTU_53	1	36	0	0	0	0	4	338	2	109	0	22	20	1	0	0	1	302	0	0	0	7	217	27	0	0	1	37	303	377	63	85	0	246	88	2	0	1	0	5	1	621	0	110	124	0	3	1	1345
OTU_54	0	0	0	0	0	0	0	0	815	0	2	0	0	0	0	0	0	0	0	0	0	0	0	0	0	1	1	0	0	0	0	0	0	0	0	0	0	0	0	0	2510	0	2	1	0	0	0	1	0
OTU_55	0	0	2	0	0	0	1	163	5	14	0	3	1	26	132	24	15	422	46	25	0	55	200	33	0	0	0	20	47	106	310	131	0	2	1	9	1	4	1	6	0	93	0	10	1	79	629	82	1816
OTU_56	0	0	0	0	0	0	0	0	0	0	0	0	1	0	2	0	0	0	0	0	0	218	0	0	0	0	0	0	0	24	1	630	0	0	1	0	0	0	1	0	0	0	0	0	0	0	3	0	1
OTU_57	0	0	0	0	0	0	0	21	1	16	0	0	9	2	2	0	0	13	0	2	0	14	17	13	1	0	0	3	4	272	219	763	0	0	0	0	0	0	1	0	0	42	0	0	19	0	1	0	39
OTU_58	0	0	0	0	0	0	0	0	0	0	0	0	0	367	0	377	4	15	22	15	0	0	2	0	0	0	0	13	0	0	19	0	0	0	0	0	0	0	0	0	0	2	0	2	0	1347	2	1145	49
OTU_59	0	0	0	0	0	0	0	2	738	0	0	0	0	0	0	0	0	0	0	0	3	0	0	0	0	0	0	0	0	0	0	0	15	0	0	0	0	2	0	0	1913	1	0	0	1	0	0	0	0
OTU_60	0	0	0	0	0	0	0	0	0	33	1408	0	2	0	0	0	0	0	0	0	0	0	0	0	546	134	441	0	2	0	0	0	0	0	0	0	0	0	0	0	0	104	2614	0	0	0	0	0	0
OTU_61	0	9	1	157	78	3	1	2	1	0	0	45	1	32	114	27	38	2	261	200	0	1	0	0	0	0	1	23	0	2	0	0	0	18	16	2	566	285	203	2	0	7	0	229	0	108	518	93	748
OTU_62	9	29	11	205	307	0	87	4	0	4	0	13	0	0	1	1	2	1	0	0	0	0	0	0	4	2	4	19	0	6	1	0	0	241	67	16	611	1156	223	275	0	15	2	81	0	5	1	0	2
OTU_63	17	108	205	6	9	1	345	11	0	66	0	76	11	388	8	193	6	54	19	17	1	1	1	2	0	0	0	0	0	9	25	4	0	974	292	483	14	26	4	1071	1	273	1	373	65	1460	27	497	218
OTU_64	0	7	1	0	0	1	35	355	1	6	17	27	8	28	23	31	71	192	9	7	0	43	55	7	41	18	14	52	99	320	9	30	0	13	8	0	0	0	0	105	0	30	41	191	1	95	123	82	736
OTU_65	0	0	2	0	0	0	0	14	0	61	0	0	159	1	0	0	0	88	0	0	0	0	0	46	0	0	0	1	38	4	5	0	0	0	0	0	0	0	0	0	0	302	0	1	979	0	2	0	572
OTU_66	0	0	0	0	0	0	0	369	0	0	31	0	483	0	0	0	0	0	0	0	0	0	0	0	0	0	1	5	29	18	0	0	0	0	0	0	0	0	0	0	0	0	31	0	1746	1	0	0	0
OTU_67	0	0	2	0	0	0	33	187	0	31	0	0	280	0	0	0	5	98	0	2	0	0	0	29	9	8	0	0	370	16	5	0	0	0	0	8	0	0	0	148	0	99	0	0	1233	0	5	0	408
OTU_68	12	45	163	17	100	0	243	48	0	10	0	22	0	0	0	0	0	0	0	0	1	0	0	0	0	0	1	1	3	1	0	1	0	782	87	576	43	360	791	801	0	35	0	119	0	0	3	1	0
OTU_69	0	0	0	0	0	0	0	2	0	0	0	0	0	1	0	0	0	0	0	0	0	0	0	0	0	0	0	0	0	2	1326	1	0	0	0	0	0	0	0	0	0	0	0	0	0	1	0	0	0
OTU_70	0	0	0	0	0	0	0	0	742	0	1	0	0	0	0	0	0	0	0	0	0	0	0	0	1	0	0	0	0	0	0	0	0	0	0	0	0	0	0	0	1642	0	6	0	0	0	0	0	0
OTU_71	0	4	1	41	18	0	0	1	0	0	0	16	0	0	338	0	138	1	0	1	0	0	0	0	0	0	0	115	0	0	0	5	0	2	22	0	147	85	42	7	0	3	0	105	1	0	1649	0	1
OTU_72	0	2	0	228	137	0	1	10	0	5	2	1	0	0	0	0	0	3	0	0	0	1	0	0	3	0	2	1	0	7	0	3	0	2	11	0	913	637	1214	5	0	9	1	1	0	0	0	1	7
OTU_73	0	0	0	0	0	1	0	91	0	82	2	0	886	2	0	0	1	56	0	0	2	0	6	68	25	11	58	0	0	17	29	0	0	0	0	0	0	0	0	0	1	277	12	0	3568	1	3	0	281
OTU_74	0	1	3	0	0	3	8	19	2	110	0	4	35	32	3	44	2	43	109	106	2	0	0	1	0	0	0	5	2	0	2	0	0	0	3	4	0	0	0	37	1	536	0	23	170	160	5	126	180
OTU_75	1	2	3	2	0	0	2	2	2	1	0	67	1	60	203	76	1	11	42	12	1	0	0	2	0	0	1	8	1	0	6	4	0	27	6	7	15	15	9	17	0	2	0	598	3	374	1316	287	42
OTU_76	0	0	0	0	0	0	0	0	0	0	341	1	0	0	0	0	0	0	0	0	0	0	0	0	197	87	164	0	1	0	0	8	0	0	0	0	0	0	0	0	0	1	707	0	1	0	0	0	0
OTU_77	9	8	375	27	32	0	7	190	0	31	0	12	2	9	51	13	58	10	0	0	0	0	33	2	0	0	0	27	1	1	0	1	0	59	12	1077	69	75	39	26	0	101	0	51	24	78	954	35	28
OTU_78	0	0	0	20	9	2	0	1	0	0	0	5	0	1	288	4	35	0	21	15	0	0	0	0	0	0	0	61	0	0	0	1	0	0	1	0	60	59	55	0	0	0	0	17	0	9	1401	7	0
OTU_79	0	0	2	0	0	0	0	6	2	2	0	0	2	7	3	7	0	38	0	1	0	77	144	26	0	0	0	1	0	106	148	210	0	0	0	9	0	0	0	0	0	7	0	1	0	15	2	21	171
OTU_80	0	0	0	0	0	0	1	0	17	10	0	0	0	0	1	0	0	0	0	0	0	189	1	3	3	1	1	0	4	45	3	72	0	0	0	8	0	0	1	2	0	74	0	0	0	0	1	0	0
OTU_81	0	168	4	195	256	0	389	24	0	6	1	25	6	2	0	0	3	168	0	0	2	1	0	3	0	0	0	43	65	7	11	0	0	94	390	9	614	850	90	1320	0	75	0	204	95	1	10	4	627
OTU_82	0	1	0	0	0	2	0	23	0	131	0	0	116	0	0	0	0	16	0	0	0	62	37	57	1	0	1	4	12	10	4	108	0	0	0	0	0	0	0	0	0	506	0	1	563	0	0	0	68
OTU_83	41	275	93	48	7	0	27	58	19	41	1	12	1	0	3	0	1	5	0	0	2	2	1	0	2	1	0	5	15	6	1	9	0	2951	852	319	145	47	1929	80	62	148	2	81	1	4	4	1	10
OTU_84	0	0	0	0	0	0	0	6	0	81	0	0	298	0	0	0	0	0	0	0	0	0	0	45	0	1	0	1	0	2	0	0	0	0	0	0	0	0	0	0	0	297	1	0	1253	0	0	0	0
OTU_85	0	2	0	0	0	0	1	4	0	0	0	0	0	4	0	0	0	0	0	0	0	1	0	0	0	0	0	0	0	6	978	0	0	3	6	2	0	1	0	2	0	1	0	0	0	0	0	0	0
OTU_86	0	0	0	0	0	0	0	0	0	0	68	0	0	0	0	0	0	0	0	0	29	0	0	0	528	156	153	0	0	0	0	0	0	0	0	0	0	0	0	0	0	0	107	0	0	0	0	0	0
OTU_87	0	0	1	0	0	0	0	15	0	5	0	0	12	1	0	0	3	10	0	0	0	113	10	2	0	0	0	0	8	6	89	325	0	0	0	17	0	0	2	0	0	17	0	0	31	0	0	4	59
OTU_88	1	1	103	0	0	0	115	124	12	44	0	0	14	14	0	22	0	60	25	11	0	52	93	12	0	2	0	1	10	55	64	86	0	11	1	311	0	2	0	357	0	135	0	0	81	45	1	57	251
OTU_89	0	0	13	0	0	0	51	57	0	59	0	0	10	1	0	0	0	4	0	0	1	0	119	403	0	0	1	3	43	1	1	2	0	0	0	55	0	0	0	170	0	163	0	0	91	0	0	0	34
OTU_90	0	0	0	0	0	0	0	0	632	0	0	0	0	0	0	0	0	0	0	0	0	0	0	0	0	0	0	0	0	0	0	0	0	0	0	0	0	0	0	0	1772	0	1	0	0	0	0	0	0
OTU_91	0	0	0	0	0	0	2	0	21	0	0	0	0	0	0	0	0	0	0	0	610	0	0	0	6	1	4	0	0	0	0	0	0	0	0	0	0	0	0	0	36	0	0	0	0	0	0	0	0
OTU_92	6	146	10	9	47	0	105	167	0	23	0	72	26	2	0	1	5	19	0	0	1	1	0	4	0	0	1	81	0	28	1	3	0	467	318	64	34	161	8	314	0	78	0	413	74	9	1	1	67
OTU_93	0	10	0	144	109	0	0	0	0	0	0	21	0	0	58	1	700	0	25	11	0	0	0	0	0	0	0	178	0	0	0	2	0	1	12	0	515	419	422	0	0	0	0	135	0	4	271	0	0
OTU_94	3	4	261	2	1	0	103	52	18	73	2	28	34	3	16	6	39	19	11	10	1	2	4	2	0	0	0	4	70	19	1	4	0	63	19	740	25	8	9	345	63	305	0	112	158	20	74	5	67
OTU_95	0	0	0	0	0	0	0	0	0	0	445	0	2	0	0	0	1	0	0	0	0	0	0	0	199	76	406	0	0	0	0	0	0	0	0	0	0	0	0	0	0	1	827	0	0	0	0	0	0
OTU_96	0	8	13	50	33	0	43	1	0	0	0	22	0	9	6	9	47	3	27	22	0	0	0	0	0	0	0	14	0	0	0	0	0	4	6	66	230	181	214	182	0	1	0	181	0	36	44	31	11
OTU_97	0	2	5	48	18	0	10	18	1	3	0	25	0	11	6	12	41	9	31	22	0	0	0	3	0	0	0	58	2	4	0	0	0	5	2	10	261	125	71	46	1	13	0	270	4	95	52	71	77
OTU_98	0	0	3	0	0	0	0	204	0	7	0	0	55	0	0	0	0	99	0	0	0	0	68	115	0	0	0	0	11	9	100	0	0	0	0	10	0	0	0	0	0	29	0	2	327	0	1	0	559
OTU_99	0	2	9	17	13	2	61	0	0	17	0	0	0	15	3	29	4	1	64	107	1	0	0	0	0	0	0	49	0	0	1	0	0	22	1	27	72	39	44	259	0	56	0	14	0	107	27	90	0
OTU_100	0	5	54	0	0	0	0	1	0	0	0	49	0	1	0	0	211	0	0	0	0	4	0	0	0	0	0	0	0	1	354	115	0	0	1	176	1	0	1	0	0	0	0	248	0	0	1	0	0
OTU_101	3	35	6	89	72	0	57	1	0	0	0	28	0	15	163	15	30	4	24	16	1	0	0	0	0	0	0	46	0	0	0	1	0	183	90	52	288	303	210	267	0	1	0	173	0	71	707	61	6
OTU_102	0	1	2	0	0	0	0	215	1	3	0	0	22	0	0	0	0	252	0	0	0	8	123	0	0	0	0	4	69	45	48	22	0	0	0	0	0	0	0	0	0	16	0	0	83	0	6	0	1082
OTU_103	29	144	4	0	0	0	0	0	0	0	0	0	0	0	1	0	0	0	0	0	0	0	0	0	0	0	0	0	0	0	0	2	0	889	347	27	0	0	0	0	0	0	0	0	0	0	0	0	0
OTU_104	0	11	0	31	32	0	12	0	0	0	0	16	0	80	133	107	237	1	18	26	0	0	0	0	0	0	0	45	0	0	0	0	0	15	9	15	142	78	64	34	0	0	0	123	0	357	831	342	0
OTU_105	0	0	0	0	0	0	0	10	0	43	0	1	197	0	0	0	0	0	0	0	0	0	0	8	0	0	0	0	27	7	0	0	0	0	0	0	0	0	0	0	0	188	0	0	896	0	0	0	0
OTU_106	0	0	0	0	0	0	0	0	0	0	0	0	0	0	1	0	1	0	0	0	0	11	0	0	0	0	0	0	0	6	16	442	0	0	0	0	0	0	0	0	0	1	0	0	0	0	1	0	0
OTU_107	0	40	1	117	206	0	0	1	0	0	0	0	0	0	0	0	0	0	0	1	0	0	0	0	2	0	0	0	0	0	0	0	0	5	84	4	411	662	173	0	0	0	0	0	0	0	2	0	0
OTU_108	28	10	286	25	2	0	5	15	0	8	0	39	4	2	0	0	6	60	3	23	1	0	0	2	0	0	0	9	0	0	4	3	0	1282	7	938	62	4	18	90	0	15	0	144	17	1	1	0	225
OTU_109	0	0	0	0	0	0	1	0	20	0	0	0	0	0	0	0	0	0	0	1	336	0	0	0	0	0	0	0	0	0	0	0	0	0	0	0	0	0	0	0	58	0	0	0	0	0	0	0	0
OTU_110	0	2	0	0	0	0	39	820	0	8	12	24	4	41	26	31	78	106	6	8	0	61	53	16	12	4	10	60	57	328	14	56	0	0	0	0	0	0	0	160	0	45	15	138	1	102	120	96	459
OTU_111	2	80	2	65	13	0	256	1	0	0	0	12	0	0	1	0	20	0	10	15	5	0	0	0	0	1	0	20	0	0	0	1	0	227	182	13	211	38	58	734	0	0	1	53	0	1	5	3	0
OTU_112	0	43	106	0	0	0	0	243	0	29	0	227	1	0	0	0	0	1	0	0	0	0	0	0	0	0	0	2	0	0	0	4	0	0	108	258	0	0	0	0	0	94	0	1047	5	1	0	0	8
OTU_113	0	0	0	0	0	0	0	0	0	0	231	0	0	0	0	0	0	0	0	0	0	0	0	0	24	73	185	1	0	0	0	2	0	0	0	0	0	0	0	0	0	2	732	0	0	0	0	0	0
OTU_114	0	0	0	0	0	0	0	6	0	34	1	0	141	0	0	0	0	67	0	0	0	0	0	13	0	1	0	2	11	2	2	0	0	0	0	0	0	0	0	0	0	204	0	2	948	0	0	0	350
OTU_115	0	1	1	0	1	0	0	3	9	2	0	34	10	61	178	68	142	103	35	23	0	0	2	2	0	0	0	17	0	35	1	14	0	3	0	1	0	0	0	0	25	7	0	176	23	231	628	175	334
OTU_116	0	0	1	0	0	0	2	21	0	159	0	0	207	3	0	0	0	1	0	0	77	0	0	14	0	0	0	1	186	7	3	0	0	0	0	0	0	0	0	2	3	542	0	0	817	1	1	0	15
OTU_117	0	0	121	0	0	0	232	53	0	75	1	0	113	0	0	0	0	36	0	0	7	0	4	8	0	0	1	1	1	1	1	1	0	0	0	325	0	0	2	675	0	261	0	0	423	0	1	0	126
OTU_118	0	2	0	8	1	0	15	9	0	0	0	4	7	40	36	29	7	42	34	43	0	0	6	1	0	0	0	7	0	0	5	0	0	7	8	4	27	20	10	69	0	11	0	48	30	122	203	100	200
OTU_119	0	0	0	0	0	0	0	0	11	0	0	0	0	0	0	0	0	0	0	0	34	0	0	0	0	0	0	0	0	0	0	0	35	0	0	0	0	0	0	0	12	0	0	0	0	0	0	0	0
OTU_120	0	0	0	0	0	0	2	0	16	0	102	1	0	0	0	0	0	0	0	0	329	0	0	0	59	24	30	0	0	1	0	0	6	0	0	0	0	0	0	0	70	0	238	0	0	0	0	0	0
OTU_121	0	0	0	0	0	0	0	316	0	4	0	0	212	1	0	0	0	5	0	0	0	3	1	31	0	1	3	10	59	21	7	6	0	0	0	0	0	0	0	0	0	2	0	0	968	0	2	0	10
OTU_122	0	0	0	0	0	0	0	0	0	0	60	0	0	0	0	0	0	0	0	0	0	0	0	0	307	26	76	0	0	1	0	0	0	0	0	0	0	0	0	0	0	1	182	0	0	0	0	0	0
OTU_123	0	3	13	40	24	2	3	0	0	1	0	53	0	12	46	15	97	1	48	34	0	0	0	0	0	0	0	24	0	0	0	0	0	9	1	39	122	94	50	8	0	0	0	202	0	59	150	58	4
OTU_124	7	206	0	0	0	0	0	0	0	0	0	0	0	0	0	0	0	0	0	0	2	0	0	0	0	0	0	0	0	0	0	1	0	257	550	0	0	0	0	0	0	0	0	0	0	0	0	0	0
OTU_125	7	52	1	218	118	0	106	0	0	4	0	1	0	0	2	0	0	0	0	0	2	0	0	0	0	0	1	4	0	0	0	1	0	549	106	2	704	323	3	303	0	16	1	5	0	0	1	0	0
OTU_126	0	0	0	0	0	0	0	0	289	0	0	0	0	0	0	0	0	0	0	0	0	0	0	0	0	0	0	0	0	0	0	0	0	0	0	0	0	0	0	0	689	0	0	0	0	0	0	0	0
OTU_127	0	0	0	0	0	0	0	0	117	0	0	0	0	0	0	0	0	0	0	0	191	0	0	0	0	0	1	0	0	0	0	0	0	0	0	0	0	0	0	0	326	0	0	0	0	0	0	0	0
OTU_128	0	0	0	0	0	0	0	0	1	0	113	0	0	0	0	0	0	0	0	0	22	0	0	0	275	111	71	0	0	0	0	0	0	0	0	0	0	0	0	0	0	0	168	0	0	0	0	0	0
OTU_129	0	0	0	0	1	1	0	0	0	2	0	0	0	3	0	1	15	17	94	93	0	3	0	1	0	0	0	2	0	0	0	2	0	0	0	0	5	0	2	0	0	1	0	3	0	7	10	3	46
OTU_130	0	0	0	0	0	0	0	0	271	0	1	0	0	0	0	0	0	0	0	0	54	0	0	0	0	0	0	0	0	0	0	0	0	0	0	0	0	0	0	0	609	0	0	0	0	0	0	0	0
OTU_131	0	0	0	0	0	0	0	0	0	0	71	0	0	0	0	0	0	0	0	0	0	0	0	0	176	41	105	0	0	0	0	0	0	0	0	0	0	0	0	0	1	0	152	0	0	0	0	0	0
OTU_132	0	5	3	66	77	0	1	0	0	0	0	13	0	13	2	19	24	7	8	15	0	0	0	0	0	0	0	15	0	0	0	0	0	94	16	13	246	230	169	3	0	0	0	59	0	60	12	50	28
OTU_133	3	13	135	0	0	0	0	50	0	0	0	2	0	0	0	0	1	0	0	0	0	0	0	0	0	0	0	1	0	0	107	1	0	206	26	556	1	0	72	0	0	3	0	11	0	0	0	1	0
OTU_134	0	0	0	0	0	0	0	0	0	0	50	0	0	0	1	0	8	0	0	0	0	0	0	0	170	42	67	0	0	0	0	1	0	0	0	0	0	0	0	0	0	0	190	0	0	0	1	0	2
OTU_135	0	1	11	0	0	0	130	27	0	18	0	0	8	8	0	6	3	188	0	0	1	1	11	1	2	0	0	0	7	6	43	2	0	11	0	40	0	0	0	425	0	68	0	4	20	22	3	23	767
OTU_136	0	0	0	20	0	0	0	1	0	0	13	0	0	0	0	0	0	0	0	0	0	0	0	0	12	115	148	0	0	1	0	0	15	0	0	0	69	0	0	0	0	0	25	0	0	0	0	0	0
OTU_137	0	0	0	0	0	0	0	0	0	0	29	0	0	0	0	0	0	0	0	0	0	0	0	0	105	54	160	0	0	0	0	0	0	0	0	0	0	0	0	0	0	0	68	0	0	0	0	0	1
OTU_138	0	0	0	0	0	0	0	0	0	0	0	0	0	0	0	0	0	0	0	0	2	0	0	0	0	0	0	0	0	0	0	0	37	0	0	0	0	0	0	0	0	0	0	0	0	0	0	0	0
OTU_139	0	7	8	16	34	1	0	5	0	0	0	9	5	41	260	43	141	6	60	48	0	7	0	11	1	0	0	6	0	0	2	26	0	23	1	27	70	88	26	2	1	6	0	63	18	199	1303	132	12
OTU_140	0	0	0	0	0	0	0	1	0	0	137	0	0	0	0	0	0	0	0	0	0	0	0	0	54	32	95	0	1	1	0	2	0	0	0	0	0	0	0	0	0	0	260	0	0	1	0	0	0
OTU_141	0	0	6	0	0	0	0	0	4	0	0	0	0	15	0	16	1	15	20	18	0	22	21	4	1	0	0	1	0	28	130	25	0	1	0	4	0	0	0	1	0	0	0	0	0	62	13	49	29
OTU_142	0	0	2	0	0	0	0	50	0	56	0	0	35	0	0	0	0	40	0	0	1	1	83	9	0	1	0	3	16	43	1	14	0	1	0	0	0	0	0	2	1	285	0	0	310	0	1	1	283
OTU_143	0	0	0	0	0	0	0	2	0	14	0	54	0	2	0	2	5	2	0	0	0	17	14	0	0	0	0	379	1	43	8	124	0	0	0	0	0	0	0	0	0	77	0	287	0	17	1	1	6
OTU_144	3	0	60	0	0	0	0	86	0	0	0	0	2	13	0	5	0	23	0	0	0	0	1	0	0	0	0	0	0	10	3	198	0	515	0	284	0	0	0	5	0	2	0	0	4	100	2	40	95
OTU_145	0	0	0	0	0	0	1	0	1	31	0	0	128	0	0	0	0	0	0	0	154	0	0	0	43	0	5	0	13	0	0	0	0	0	0	0	0	0	0	0	1	77	0	0	485	0	0	0	0
OTU_146	0	21	4	0	0	0	79	4	0	2	0	6	0	56	18	75	0	3	11	7	1	0	0	0	0	0	0	0	4	1	0	3	0	46	87	7	0	0	0	310	0	8	0	34	4	228	50	204	16
OTU_147	0	0	0	0	0	0	0	2	0	0	0	0	0	85	0	82	5	0	2	0	0	2	0	0	0	0	0	0	0	3	0	0	0	0	0	0	0	0	0	0	0	2	0	0	0	342	8	283	6
OTU_148	0	13	0	24	31	0	1	0	0	0	0	35	0	4	86	7	34	0	9	11	0	0	0	0	0	0	0	52	0	0	0	0	0	32	41	8	128	120	99	4	0	1	0	187	0	24	489	32	0
OTU_149	0	0	0	0	0	0	0	0	228	0	0	0	0	0	0	0	0	0	0	2	133	0	0	0	0	0	0	0	0	0	0	0	1	0	0	0	0	0	0	0	549	0	0	0	0	0	0	0	0
OTU_150	0	207	0	0	0	0	0	0	0	0	0	0	0	0	0	0	0	0	0	0	0	0	0	0	1	0	0	0	0	0	0	0	0	0	520	0	0	0	0	0	0	0	0	0	0	0	0	0	0
OTU_151	0	0	8	0	0	0	0	1	7	0	0	0	3	0	0	0	0	68	0	0	0	19	40	6	0	0	0	0	19	101	80	282	0	0	0	23	0	0	1	0	0	0	0	0	0	0	4	0	403
OTU_152	0	0	0	0	0	0	0	0	0	0	65	0	0	0	0	0	1	0	0	0	0	0	0	0	162	39	74	0	0	0	0	0	0	0	0	0	0	0	0	0	0	0	89	0	0	0	0	0	5
OTU_153	0	4	0	0	0	1	25	152	1	15	60	9	0	7	13	12	33	58	0	2	0	14	13	4	163	54	38	20	26	156	11	28	0	9	2	1	0	0	0	109	0	44	156	81	0	35	50	20	201
OTU_154	5	9	31	70	180	0	0	0	0	0	0	9	0	0	0	0	0	0	0	0	0	0	0	0	1	0	0	39	0	0	0	0	0	178	20	100	215	562	30	0	0	1	0	57	0	1	1	0	0
OTU_155	0	0	0	0	0	0	0	0	0	0	0	0	0	0	0	0	0	0	0	0	0	109	0	0	0	0	0	0	0	8	1	0	0	0	0	0	0	0	0	0	0	0	0	0	0	0	0	0	0
OTU_156	0	0	1	0	0	0	0	124	0	0	0	0	8	0	0	0	0	28	0	0	0	4	26	2	0	0	0	8	13	277	26	13	0	0	0	2	0	0	0	0	0	6	0	0	19	0	0	0	128
OTU_157	0	0	0	0	0	0	0	0	0	0	143	0	0	0	0	0	0	0	0	0	0	0	0	0	9	7	111	0	0	0	0	0	0	0	0	0	0	0	0	0	0	1	255	0	0	0	0	0	0
OTU_158	0	178	0	0	0	0	0	0	0	0	0	0	0	0	0	0	0	0	0	0	0	0	0	0	0	0	0	0	0	0	0	0	0	0	476	0	0	0	0	1	0	0	0	0	0	0	0	0	0
OTU_159	0	0	2	1	1	0	0	2	3	2	0	0	0	13	0	2	0	111	9	12	0	4	65	1	1	2	0	0	3	0	4	16	0	0	2	1	11	5	1	0	0	3	0	6	0	2	1	14	352
OTU_160	0	18	1	11	4	1	34	0	1	0	173	17	1	0	0	0	0	0	0	0	0	0	0	0	3	54	15	18	0	3	0	0	1	87	32	10	50	27	4	117	0	1	300	70	0	1	0	0	0
OTU_161	0	0	0	0	0	0	0	0	0	0	0	0	0	0	0	0	0	0	0	0	0	125	0	0	0	0	0	0	0	1	0	0	0	0	0	0	0	0	0	0	0	0	0	0	0	0	0	0	0
OTU_162	0	0	0	0	0	0	0	2	7	14	0	0	6	0	0	0	0	3	0	0	193	2	0	0	5	0	4	0	18	4	0	2	0	2	1	1	1	1	0	13	8	58	0	0	17	5	0	0	10
OTU_163	0	0	1	0	0	0	106	36	0	44	0	0	16	0	0	0	1	56	0	0	2	0	1	8	1	5	0	0	28	2	25	0	0	0	1	3	0	0	0	287	0	138	0	1	51	0	2	0	243
OTU_164	0	7	0	19	14	0	0	0	0	0	0	39	0	5	29	10	142	0	17	20	0	0	4	0	0	0	0	17	0	0	0	0	0	2	1	0	92	34	15	0	0	2	0	165	0	28	87	28	0
OTU_165	0	0	0	0	0	0	0	0	1	0	0	0	1	0	0	0	0	4	0	0	0	97	5	5	0	0	0	0	0	28	26	10	0	0	0	0	0	0	0	0	0	3	0	0	0	1	0	0	4
OTU_166	0	0	0	0	0	0	0	1	6	3	99	2	0	0	0	0	0	0	0	0	0	0	0	0	94	39	52	0	0	0	0	0	0	0	0	0	0	0	0	0	7	0	207	0	0	0	0	0	0
OTU_167	0	0	0	0	1	0	0	0	0	0	0	1	0	0	33	2	1	0	44	32	0	0	0	0	0	0	0	0	0	0	0	0	0	0	0	0	0	0	0	0	0	0	0	5	0	8	141	6	0
OTU_168	0	0	38	0	0	0	75	159	0	78	0	18	0	0	0	1	5	26	0	0	1	0	0	0	0	0	0	38	72	12	0	0	0	0	0	126	1	0	0	216	2	265	0	86	5	1	2	1	121
OTU_169	0	0	1	0	0	1	0	48	0	17	0	0	21	1	0	0	0	31	0	0	0	3	52	24	0	0	4	16	9	68	13	11	0	0	0	0	0	0	0	0	0	89	0	0	115	0	0	0	161
OTU_170	0	0	0	0	1	0	0	0	0	0	0	1	0	3	126	2	0	0	1	0	0	0	0	0	0	0	0	0	0	0	0	0	0	0	0	0	0	0	0	0	0	0	0	2	0	9	482	9	0
OTU_171	0	0	0	0	0	0	0	0	0	0	119	0	0	0	0	0	0	0	0	0	0	0	0	0	106	24	59	0	0	1	0	0	0	0	0	0	0	0	0	0	0	0	174	0	0	0	0	0	0
OTU_172	0	0	0	0	0	0	0	0	0	0	0	0	0	0	0	0	0	0	0	0	0	0	0	0	338	0	86	0	0	0	0	0	0	0	0	0	0	0	0	0	0	0	0	0	0	0	0	0	0
OTU_173	0	5	4	32	28	0	0	1	0	0	0	15	0	11	64	2	32	6	29	27	0	0	0	0	0	0	0	26	0	0	1	1	0	0	6	9	134	72	77	1	0	0	0	111	0	26	285	32	4
OTU_174	8	176	83	0	0	0	0	584	0	636	4	491	0	1	0	0	0	0	0	0	0	0	0	0	5	1	8	0	0	0	0	74	0	1000	448	330	0	0	0	0	2	2734	1	2978	0	0	0	0	0
OTU_175	0	0	0	0	0	0	141	0	0	7	0	0	0	0	0	0	0	0	0	0	1	0	0	0	0	0	0	0	2	0	0	0	0	0	0	0	0	0	2	557	0	13	0	0	0	0	1	0	0
OTU_176	4	15	0	22	22	1	76	5	0	4	0	2	1	0	3	1	3	0	3	1	0	0	0	1	0	0	0	5	66	1	0	0	0	90	26	6	92	69	109	308	0	16	0	5	17	5	13	4	1
OTU_177	8	79	0	0	0	0	0	1	0	0	0	0	0	0	1	0	0	0	0	0	0	0	0	0	0	0	0	0	0	0	0	0	0	629	190	1	0	2	281	0	0	0	0	0	0	0	1	0	0
OTU_178	0	5	5	5	5	0	16	4	0	9	0	6	0	50	3	66	14	0	18	23	1	0	0	0	0	0	0	1	8	0	6	1	0	30	14	33	22	20	23	83	0	100	0	42	2	372	23	336	10
OTU_179	0	0	0	0	0	0	0	0	415	0	0	0	0	0	0	0	0	0	0	0	0	0	0	0	0	0	0	0	0	0	0	0	0	0	0	0	0	0	0	0	826	0	3	0	0	0	0	0	0
OTU_180	0	0	0	0	0	0	1	0	1	0	0	0	0	0	0	0	0	0	0	0	297	0	0	0	26	1	3	0	0	0	0	0	0	0	0	0	0	0	0	0	6	0	0	0	0	0	0	0	0
OTU_181	0	0	14	0	0	0	108	215	4	54	0	0	16	4	0	3	0	235	0	0	1	3	135	107	1	0	0	2	206	87	411	101	0	1	0	34	0	0	2	310	0	175	0	3	93	13	2	11	945
OTU_182	0	6	0	60	28	0	0	0	0	0	0	10	0	1	7	4	9	0	0	3	0	0	0	0	0	0	0	8	0	0	0	0	0	24	37	0	244	111	76	6	0	0	0	42	0	8	27	15	0
OTU_183	0	0	2	0	0	0	0	0	0	4	0	0	0	0	0	0	0	1	0	0	0	161	0	0	0	0	0	0	0	0	0	50	0	0	0	6	0	0	0	0	0	11	0	0	0	0	0	0	2
OTU_184	0	1	0	0	0	0	0	0	0	0	0	0	0	4	124	2	0	0	2	0	0	1	2	0	0	0	0	16	0	1	1	5	0	1	4	0	0	0	0	0	0	0	0	0	1	9	440	13	0
OTU_185	0	0	0	0	0	0	0	347	0	3	0	1	20	0	0	0	0	0	0	0	0	1	0	34	0	0	0	4	15	68	1	1	0	0	0	0	0	0	0	3	0	13	0	0	90	0	0	0	10
OTU_186	0	2	0	0	0	0	0	0	0	0	0	6	0	44	36	43	22	0	27	18	0	0	0	0	0	0	0	11	0	0	0	0	0	0	0	0	0	0	0	3	0	0	0	33	0	220	195	179	2
OTU_187	0	1	2	0	0	1	0	16	3	6	0	0	0	4	0	2	0	46	1	0	0	4	16	20	0	0	0	0	5	12	67	22	0	0	0	10	0	0	0	0	0	11	0	2	3	8	0	6	181
OTU_188	0	0	0	0	0	0	0	0	0	0	118	0	0	0	0	0	0	0	0	0	0	0	0	0	75	30	90	0	0	0	0	0	0	0	0	0	0	0	0	0	0	0	270	0	0	0	0	0	0
OTU_189	0	0	0	0	0	0	0	0	0	0	131	0	0	0	0	0	0	0	0	0	0	0	0	0	6	10	30	0	0	0	0	0	0	0	0	0	0	0	0	0	0	0	323	0	0	0	0	0	0
OTU_190	0	0	0	0	0	0	0	0	171	0	96	0	0	0	0	0	0	0	0	0	38	0	0	0	5	0	6	0	0	0	0	0	1	0	0	0	0	0	0	0	414	0	165	0	0	0	0	0	0
OTU_191	0	0	0	0	0	0	0	41	0	0	0	0	83	0	0	0	0	0	0	0	0	0	0	1	0	0	0	2	69	1	0	1	0	0	0	0	0	0	0	0	0	0	0	0	416	1	0	0	1
OTU_192	0	0	0	0	0	0	0	0	0	0	48	0	0	0	0	0	0	0	0	0	0	0	0	0	11	81	80	0	0	0	0	0	0	0	0	2	0	0	0	0	0	1	130	0	0	0	0	0	0
OTU_193	0	0	0	0	0	0	0	17	0	1	0	0	68	0	0	0	0	42	0	0	0	0	96	8	0	0	0	0	1	13	130	8	0	0	0	1	0	0	0	0	0	6	0	0	243	0	1	0	211
OTU_194	0	0	0	0	0	0	0	0	0	1	0	0	103	0	0	0	0	0	0	0	0	0	0	1	0	0	0	0	0	2	0	0	0	0	0	0	0	0	0	0	0	1	0	0	370	0	0	0	0
OTU_195	0	3	14	0	0	0	0	0	0	0	0	15	0	15	22	18	78	2	16	9	0	0	0	0	0	0	0	3	0	1	7	0	0	2	0	17	1	1	0	0	0	0	0	66	0	61	93	78	12
OTU_196	0	0	0	0	0	0	0	0	0	0	143	0	0	0	0	0	0	0	0	0	0	0	0	0	38	23	74	0	0	0	0	0	0	0	0	0	0	0	0	0	0	0	302	0	0	0	0	0	0
OTU_197	1	2	1	24	22	0	4	0	0	0	0	6	0	5	9	7	10	3	7	9	0	0	0	0	1	0	0	7	0	0	0	0	0	16	8	6	102	68	105	15	0	1	0	46	1	23	90	32	2
OTU_198	0	0	0	0	0	0	0	0	0	0	2	0	0	0	0	0	0	0	0	0	11	0	0	0	0	0	0	0	0	0	0	0	0	0	0	0	0	0	0	0	2	0	40	0	0	0	0	0	0
OTU_199	0	0	0	0	0	0	0	0	0	0	56	0	0	0	0	0	0	0	0	0	0	0	0	0	65	30	48	0	0	1	0	0	0	0	0	0	0	0	0	0	0	0	123	0	0	0	0	0	0
OTU_200	0	0	0	0	0	0	0	3	118	0	8	0	0	0	0	0	0	0	0	1	262	0	0	0	3	0	1	0	0	1	0	0	0	0	0	0	0	0	0	0	315	1	3	0	0	0	0	0	0
OTU_201	0	0	0	0	0	0	0	0	0	0	55	0	0	0	0	0	0	0	0	0	0	0	0	0	63	23	36	0	0	0	0	0	0	0	0	0	0	0	0	0	0	0	126	0	0	0	0	0	0
OTU_202	4	0	83	66	4	0	69	1	0	0	0	11	0	5	0	0	0	0	0	2	0	1	0	0	0	0	0	61	0	1	2	0	0	110	5	237	168	5	1	187	0	0	0	58	0	6	0	4	12
OTU_203	0	0	0	0	0	0	0	0	0	0	51	0	0	0	0	0	0	0	0	0	0	0	0	0	21	55	88	0	0	1	0	0	16	0	0	0	0	0	0	0	0	0	109	0	0	0	0	0	0
OTU_204	0	0	0	0	0	0	0	5	0	54	0	0	36	0	0	0	0	6	0	0	0	0	1	30	0	0	0	2	0	1	7	0	0	0	0	0	0	0	0	0	1	199	0	0	138	0	1	0	48
OTU_205	0	0	0	0	0	0	2	65	1	55	0	0	148	1	1	0	4	45	0	0	1	0	0	26	0	0	0	1	148	12	58	25	0	0	0	18	0	0	0	12	1	222	1	0	537	0	2	0	163
OTU_206	0	0	63	59	19	0	0	1	0	0	0	0	0	0	0	0	0	0	0	0	0	0	0	0	0	0	0	0	0	0	0	0	0	0	1	148	135	71	181	3	0	0	0	2	0	0	0	0	0
OTU_207	0	0	0	0	0	0	0	2	0	21	0	1	20	0	0	0	0	1	0	0	1	0	3	65	0	0	0	5	30	4	2	4	0	0	0	0	0	0	0	0	0	138	0	0	93	0	0	0	8
OTU_208	0	0	1	4	1	0	1	0	0	0	0	2	0	14	10	26	4	0	39	29	0	0	0	0	0	0	0	3	0	0	0	0	0	3	0	1	16	6	6	1	0	1	0	12	0	56	81	50	0
OTU_209	7	69	1	0	2	0	0	0	0	1	0	0	0	0	0	0	0	0	0	0	0	0	0	0	3	0	0	6	0	0	0	0	0	182	145	2	1	5	1	5	0	3	1	0	0	0	0	0	0
OTU_210	0	0	0	0	0	0	0	0	0	0	41	0	0	0	0	0	0	0	0	0	0	0	0	0	37	29	50	0	0	0	0	0	0	0	0	0	0	0	0	0	0	0	76	0	0	0	0	0	0
OTU_211	0	0	0	0	0	0	0	0	72	1	3	1	0	0	0	0	0	0	0	0	39	0	0	0	1	0	0	0	0	0	0	0	0	0	0	0	0	0	0	0	255	0	4	0	0	0	0	0	0
OTU_212	0	0	0	0	0	0	0	0	1	0	3	0	0	0	0	0	0	0	0	0	3	0	0	0	72	33	12	0	0	0	0	0	0	0	1	0	0	0	0	0	8	0	7	0	0	0	0	0	0
OTU_213	0	0	0	0	0	0	0	0	0	0	0	0	0	0	0	0	0	0	0	0	0	40	1	0	0	0	0	0	0	4	6	73	0	0	0	0	0	0	1	0	0	0	0	0	0	0	0	1	0
OTU_214	0	1	31	0	1	0	32	16	1	23	2	1	1	0	0	0	1	30	0	0	1	0	0	0	0	0	0	3	7	2	21	15	0	1	1	98	3	3	1	114	0	106	0	0	6	1	1	0	152
OTU_215	1	3	11	0	3	0	16	17	0	1	0	5	15	10	13	14	5	6	8	10	0	1	5	1	0	0	0	7	13	13	3	5	0	47	10	46	5	6	2	80	0	12	0	65	62	64	49	54	31
OTU_216	0	0	9	0	0	0	0	1	0	0	0	0	0	9	0	12	0	0	0	0	0	0	0	7	0	0	0	0	2	0	135	0	0	0	0	43	0	0	1	0	0	1	0	7	0	54	7	50	0
OTU_217	0	0	0	0	0	0	0	213	0	0	0	0	6	1	0	0	0	0	0	0	0	1	0	0	0	0	0	2	63	60	0	0	0	0	0	0	0	0	0	0	0	1	0	0	17	0	0	0	1
OTU_218	0	2	0	42	20	0	0	1	0	0	0	1	0	0	26	0	5	0	0	0	0	0	0	0	0	0	0	1	0	1	0	0	0	3	24	0	121	88	51	0	0	2	0	7	2	0	124	0	1
OTU_219	0	0	1	0	0	0	0	1	0	1	0	0	0	5	0	3	0	81	18	14	0	4	0	1	0	0	0	1	1	0	15	4	0	0	0	1	0	0	0	0	0	12	0	8	0	28	3	17	365
OTU_220	0	0	0	0	0	0	1	52	1	0	0	0	6	0	0	1	0	0	1	1	0	5	5	6	0	0	0	2	6	5	31	95	0	0	0	0	0	0	0	0	0	0	0	0	36	0	0	0	3
OTU_221	0	0	0	0	0	0	0	0	0	0	0	0	84	0	0	0	0	0	0	0	0	0	0	0	0	0	0	0	26	0	0	0	0	0	0	0	0	0	0	0	0	3	0	0	321	0	0	0	0
OTU_222	0	0	0	0	0	0	0	0	0	0	0	0	0	0	0	0	0	0	0	0	0	0	0	0	121	20	15	0	0	0	0	0	0	0	0	0	0	0	0	0	1	0	2	0	0	0	0	0	0
OTU_223	0	0	0	0	0	0	0	0	119	0	0	0	0	0	0	0	0	0	0	0	0	0	0	0	0	0	1	0	0	0	0	0	0	0	0	0	0	0	0	0	262	0	0	0	0	0	0	0	0
OTU_224	0	0	0	0	0	0	0	0	0	0	2	0	0	0	0	0	0	0	0	0	0	0	0	0	1	1	2	0	0	0	0	0	22	0	0	0	0	0	0	0	0	0	1	0	0	0	0	0	0
OTU_225	0	2	0	7	2	1	0	0	0	0	0	7	0	2	23	5	38	0	7	8	0	0	0	0	0	0	0	19	0	0	0	0	0	5	8	0	45	20	18	0	0	0	0	35	0	13	122	8	0
OTU_226	0	1	0	0	0	0	0	11	0	15	0	0	2	0	0	0	0	0	0	0	0	11	5	0	0	1	4	65	14	165	4	28	0	0	0	1	0	0	0	0	0	47	1	3	0	1	0	1	0
OTU_227	0	0	0	0	0	0	0	61	4	1	81	0	0	0	2	0	0	2	3	1	1	2	0	1	24	24	84	0	0	4	1	4	0	0	0	0	0	0	0	0	0	10	184	0	1	1	12	0	7
OTU_228	0	153	2	0	0	0	0	0	0	0	0	0	0	0	0	0	0	0	0	0	0	0	0	0	0	0	0	0	0	0	0	0	0	4	322	2	0	0	0	0	0	0	1	0	0	0	0	0	0
OTU_229	0	1	1	5	6	0	23	18	0	3	0	0	4	24	2	33	2	8	4	2	0	0	4	2	0	0	1	2	22	2	2	0	0	7	2	3	26	22	10	84	0	15	0	4	36	108	4	104	28
OTU_230	0	0	0	0	0	0	0	0	0	0	68	0	1	0	0	0	0	0	0	0	0	0	0	0	120	20	51	0	0	0	0	0	0	0	0	0	0	0	0	0	0	0	126	0	1	0	0	0	0
OTU_231	1	0	13	0	0	1	48	0	1	2	0	0	0	51	17	61	0	7	0	1	0	0	0	0	1	0	0	0	1	0	2	0	0	12	2	44	0	0	1	148	0	9	0	0	3	193	72	163	32
OTU_232	0	2	0	78	73	0	0	0	0	0	0	1	0	0	12	0	0	0	0	0	0	0	0	0	0	0	0	7	0	0	0	1	0	17	3	0	274	218	73	0	0	0	0	7	0	0	76	0	0
OTU_233	2	9	78	0	0	0	0	96	0	19	0	14	2	31	1	22	16	19	12	17	0	14	6	1	0	0	0	45	3	231	0	46	0	40	13	238	0	0	0	2	0	67	0	73	2	116	5	56	117
OTU_234	0	20	152	0	0	0	1	0	0	3	0	0	0	0	0	0	0	0	0	0	0	0	0	0	0	0	0	0	0	0	0	0	0	9	45	452	0	0	0	1	0	5	0	0	0	0	0	0	0
OTU_235	0	0	0	0	0	0	0	0	0	0	34	0	0	0	0	0	0	0	0	0	0	0	0	0	103	43	43	0	0	0	0	0	0	0	0	0	0	0	0	0	0	0	80	0	0	0	0	0	0
OTU_236	0	0	10	0	0	0	0	0	3	1	0	0	3	1	0	1	1	23	0	0	0	3	20	8	1	0	0	0	8	36	55	72	0	0	0	27	0	0	0	1	0	16	0	0	3	2	0	0	107
OTU_237	0	1	0	0	0	0	0	6	0	0	13	0	56	0	0	0	0	0	0	0	1	0	0	0	0	0	1	0	3	3	0	0	0	0	0	0	0	0	0	0	0	0	23	0	262	0	0	0	0
OTU_238	0	1	0	0	0	0	0	41	0	0	62	0	0	0	0	0	10	5	0	0	0	0	0	0	107	76	34	1	3	4	1	1	0	0	1	0	0	0	0	0	0	0	108	2	0	0	7	0	12
OTU_239	0	0	0	0	0	0	0	0	0	80	0	0	3	0	0	0	0	0	0	0	0	0	0	0	0	0	0	0	0	0	1	0	0	0	0	0	0	0	0	0	3	245	0	0	9	0	0	0	0
OTU_240	0	0	0	0	0	0	0	1	0	0	0	0	60	0	0	0	0	0	0	0	0	0	0	0	0	0	0	0	0	2	0	0	0	0	0	0	0	0	0	0	0	4	0	0	270	1	0	0	0
OTU_241	0	0	4	0	0	0	0	0	0	0	0	8	0	35	0	60	19	0	0	0	0	0	0	0	0	0	0	0	0	0	2	0	0	0	0	16	0	0	0	0	0	0	0	38	0	130	0	220	0
OTU_242	0	0	0	0	0	0	0	0	0	0	165	0	0	0	0	0	0	0	0	0	0	0	0	0	123	45	128	0	0	0	0	0	0	0	0	0	0	0	0	0	0	1	347	0	0	0	0	0	0
OTU_243	9	2	0	0	0	0	0	6	0	0	2	4	0	0	0	0	0	0	0	0	0	0	0	0	0	0	1	0	0	0	0	2	0	316	7	0	0	0	0	0	0	0	0	15	0	0	2	0	0
OTU_244	0	0	15	0	0	0	3	3	0	26	0	0	10	0	0	0	0	13	0	0	0	0	2	5	0	0	0	0	27	0	2	0	0	0	0	56	0	0	0	2	0	115	0	0	37	0	0	0	56
OTU_245	0	0	0	0	0	0	0	0	0	0	83	0	0	0	0	0	0	0	0	0	1	0	0	0	46	14	49	0	0	0	0	0	0	0	0	0	0	0	0	0	0	0	125	0	0	0	0	0	0
OTU_246	0	0	0	0	0	0	0	0	0	0	0	0	0	20	3	34	19	0	11	6	0	0	0	0	0	0	0	7	0	0	2	0	0	1	2	1	4	3	0	0	0	0	0	11	0	155	29	126	10
OTU_247	2	35	3	0	0	0	0	5	0	1	0	7	0	0	1	0	0	0	0	0	0	0	0	0	0	0	2	0	0	0	0	0	0	237	97	8	0	0	0	4	1	4	0	26	0	2	0	0	0
OTU_248	0	0	0	0	0	0	0	0	0	0	47	0	0	0	0	0	0	0	0	0	0	0	0	0	0	6	51	0	0	0	0	0	0	0	0	0	0	0	0	0	0	0	105	0	0	0	0	0	0
OTU_249	0	112	0	0	0	0	0	0	0	1	0	0	0	0	0	0	0	0	0	0	0	0	0	0	2	0	0	0	0	0	0	0	0	1	345	0	0	0	0	0	0	0	0	0	0	0	0	0	0
OTU_250	0	0	0	0	0	0	0	0	0	0	178	0	0	0	0	0	0	0	0	0	0	0	0	0	108	49	108	0	0	0	0	0	0	0	0	0	0	0	0	0	0	1	360	0	0	0	0	0	0
OTU_251	0	0	0	0	0	0	0	0	0	0	0	0	76	0	0	0	0	0	0	0	0	0	0	0	0	0	0	0	0	0	0	0	0	0	0	0	0	0	0	0	0	0	0	0	337	0	0	0	0
OTU_252	0	0	4	0	0	0	0	19	0	2	0	0	3	0	0	1	0	0	0	0	0	86	1	0	0	0	0	0	0	124	14	1	0	0	0	15	1	0	0	0	0	7	0	0	0	0	0	1	0
OTU_253	0	0	0	0	0	0	16	242	0	2	1	1	0	4	1	1	10	33	0	0	0	18	5	1	4	2	0	12	27	108	1	12	0	4	1	0	0	1	0	29	0	4	1	15	0	13	16	5	102
OTU_254	0	0	0	0	0	0	0	6	0	61	1	8	0	0	0	0	0	14	0	0	0	1	0	0	0	13	1	0	0	0	0	0	0	0	0	0	0	0	0	0	1	189	0	0	0	0	0	0	53
OTU_255	0	0	0	0	0	0	0	0	0	0	10	0	0	0	1	0	1	0	0	0	0	0	0	0	50	43	47	0	0	0	0	1	0	0	0	0	0	0	0	0	0	0	21	0	0	0	0	0	1
OTU_256	0	0	35	0	0	0	2	38	0	10	0	0	1	0	0	0	1	7	0	0	0	0	0	38	0	0	0	3	0	0	8	14	0	0	1	128	0	0	0	3	0	17	0	0	3	0	0	0	26
OTU_257	0	0	0	0	0	0	0	0	0	1	0	0	1	0	0	0	0	0	0	0	0	25	0	0	0	0	0	0	0	41	0	56	0	0	0	0	0	0	0	0	0	2	0	0	0	0	0	0	0
OTU_258	0	0	0	0	0	0	0	6	1	25	0	0	0	0	0	0	0	0	0	4	0	1	27	10	0	2	1	0	11	26	2	7	0	0	0	1	0	0	0	0	0	80	0	0	0	0	0	0	0
OTU_259	0	0	0	0	0	0	0	0	0	0	91	0	0	0	0	0	0	0	0	0	0	0	0	0	90	44	76	0	0	0	0	0	0	0	0	0	0	0	0	0	0	0	205	0	0	0	0	0	0
OTU_260	0	0	127	0	0	0	0	6	0	0	0	1	0	0	0	0	1	1	0	0	0	1	0	0	0	0	0	0	0	25	0	19	0	0	0	402	0	0	0	0	0	0	0	7	0	0	0	0	10
OTU_261	0	0	0	0	0	0	0	0	0	0	26	0	0	0	0	0	0	0	0	0	0	0	0	1	71	24	51	0	0	0	0	0	0	0	1	0	0	0	0	0	0	0	45	0	0	0	0	0	0
OTU_262	0	0	0	0	0	0	0	0	2	0	0	0	0	0	0	0	0	0	0	0	60	0	0	0	0	14	1	0	0	0	0	0	22	0	0	0	0	0	0	0	5	0	5	0	0	0	0	0	0
OTU_263	0	0	0	0	0	0	1	0	25	0	0	0	0	0	0	0	0	0	0	3	246	0	0	0	43	12	15	0	0	0	0	0	1	0	0	0	0	0	0	0	63	0	1	0	0	0	0	0	0
OTU_264	0	35	78	0	0	0	0	1	0	0	0	0	0	0	0	0	0	0	0	0	0	0	0	0	0	0	0	0	1	0	0	0	0	205	81	213	0	0	0	3	0	0	0	0	0	0	0	1	0
OTU_265	0	7	121	70	4	0	15	0	0	0	0	25	0	0	66	0	0	0	0	0	0	0	0	0	0	0	0	0	0	0	0	0	0	0	16	322	233	16	39	45	0	0	2	162	1	1	254	1	0
OTU_266	0	0	0	0	0	0	0	0	0	0	83	1	0	0	0	0	0	0	0	0	0	0	0	0	24	7	55	0	3	1	0	0	1	0	0	0	0	0	0	0	0	1	164	1	0	0	0	0	0
OTU_267	1	13	154	0	0	0	0	133	0	5	0	35	0	0	0	0	5	4	0	0	0	0	0	0	0	0	0	0	1	1	42	39	0	49	50	478	0	0	47	4	0	20	0	175	0	0	2	1	2
OTU_268	0	0	0	0	0	0	3	4	24	0	0	0	0	0	0	0	0	0	0	0	78	0	1	0	0	0	0	0	0	1	0	1	0	0	0	0	0	0	0	0	93	1	0	0	0	0	0	0	0
OTU_269	0	0	0	0	0	0	0	10	13	1	7	0	0	0	4	0	11	1	0	0	4	0	0	0	80	29	10	0	0	0	0	0	0	0	0	0	0	0	0	1	22	0	11	1	1	2	10	0	3
OTU_270	0	0	0	0	0	0	0	0	97	0	2	0	0	0	0	0	0	0	0	0	5	0	0	0	0	0	0	0	0	1	0	0	0	0	0	0	0	0	0	0	253	0	1	0	0	0	1	0	0
OTU_271	0	0	0	0	0	0	0	0	16	0	77	0	0	0	0	0	0	0	0	0	0	0	0	0	20	2	7	0	0	0	0	0	0	0	0	0	0	0	0	0	65	0	194	0	0	0	0	0	0
OTU_272	0	0	0	0	0	0	0	0	0	0	0	0	1	0	0	0	0	0	0	0	0	39	0	0	0	0	0	0	0	3	0	0	0	0	0	0	0	0	0	0	0	0	0	0	0	0	0	0	0
OTU_273	0	0	0	0	0	0	0	0	0	0	0	0	0	0	0	0	0	0	0	0	0	0	0	0	0	1	0	0	0	0	0	0	11	0	0	0	0	0	0	0	0	0	0	0	0	0	0	0	0
OTU_274	0	1	18	3	6	0	0	0	0	0	0	1	0	1	73	1	0	7	17	22	0	11	9	0	0	0	0	1	0	1	0	62	0	6	0	44	23	19	7	0	0	8	0	0	0	2	248	2	28
OTU_275	0	4	1	20	21	0	9	0	0	0	0	5	0	2	1	1	0	0	1	2	0	0	0	0	0	0	0	2	0	0	0	0	0	4	5	3	87	80	57	50	0	0	0	22	1	3	8	7	3
OTU_276	0	1	0	0	0	0	0	0	0	0	0	12	0	0	33	4	64	1	7	8	0	0	0	0	0	0	0	1	0	0	0	2	0	4	0	5	0	0	0	0	0	0	0	63	0	6	132	4	5
OTU_277	0	0	0	0	0	0	0	0	0	0	8	0	0	0	0	0	0	0	0	0	0	0	0	0	52	21	8	0	0	0	0	0	0	0	0	0	0	0	0	0	0	1	32	1	0	0	0	0	0
OTU_278	0	0	0	0	0	0	0	0	132	0	0	0	0	0	0	0	0	0	0	0	5	0	0	0	0	0	0	0	0	0	0	0	23	0	0	0	0	0	0	0	389	0	0	0	0	0	0	0	0
OTU_279	0	0	0	0	0	0	0	0	54	0	0	0	0	0	0	0	0	0	0	0	0	0	0	0	0	0	0	0	0	0	0	0	0	0	0	0	0	0	0	0	229	0	0	0	0	0	0	1	0
OTU_280	0	1	0	0	0	0	0	4	0	10	0	0	19	0	0	0	3	3	0	0	0	0	2	3	0	0	0	1	66	3	1	1	0	0	0	0	0	0	0	0	0	41	0	0	63	0	0	0	28
OTU_281	4	23	17	0	0	0	0	66	0	0	0	0	0	0	1	0	0	0	0	0	0	0	0	0	0	0	0	0	0	1	1	1	0	307	20	85	0	0	0	0	0	0	0	0	0	0	0	0	0
OTU_282	0	0	0	0	0	0	0	0	0	0	76	0	0	0	0	0	0	0	0	0	0	0	0	0	32	24	26	0	0	0	0	0	0	0	0	0	0	0	0	0	0	0	127	0	0	0	0	0	0
OTU_283	0	0	0	0	0	0	0	33	0	0	28	0	0	0	0	0	0	0	3	0	0	0	1	0	9	2	28	1	0	3	3	94	0	0	0	0	0	0	0	0	0	2	54	0	0	0	0	0	1
OTU_284	0	0	0	0	0	0	0	0	0	0	1	0	0	0	0	0	0	0	0	0	0	0	0	0	74	43	30	0	0	0	0	0	0	0	0	0	0	0	0	0	0	0	0	0	0	0	0	0	0
OTU_285	0	0	0	0	0	0	0	11	0	1	0	0	52	0	0	0	0	0	0	0	0	0	0	0	0	0	0	1	42	2	0	0	0	0	0	0	0	0	0	0	0	2	0	0	212	0	0	0	0
OTU_286	0	0	0	0	0	0	0	2	0	2	0	0	60	0	0	0	0	0	0	0	1	0	0	0	0	0	0	0	0	0	2	0	0	0	0	0	0	0	0	0	0	18	0	0	220	0	0	0	0
OTU_287	0	0	0	0	0	0	0	2	71	1	16	1	0	0	0	0	0	0	0	0	3	2	0	0	2	3	0	0	1	0	0	2	0	0	0	0	0	0	0	0	227	0	40	0	0	0	0	0	0
OTU_288	0	0	0	0	0	0	0	17	0	0	0	0	40	0	0	0	0	0	0	0	0	0	0	0	0	0	0	0	20	0	0	0	0	0	0	0	0	0	0	0	0	0	0	0	152	0	0	0	0
OTU_289	0	0	0	0	0	0	0	116	0	13	0	0	50	0	0	0	0	3	0	1	0	0	1	2	0	0	0	0	45	33	0	0	0	0	0	0	0	0	0	0	0	49	0	0	218	0	0	0	4
OTU_290	0	0	0	0	0	0	0	2	1	0	0	0	0	36	0	26	0	8	5	6	0	0	0	4	0	0	0	0	0	1	1	0	0	0	0	0	0	0	0	1	0	0	0	0	0	119	1	80	47
OTU_291	0	0	1	0	0	0	6	1	3	19	0	0	5	11	1	14	0	27	4	3	0	0	9	8	0	0	0	0	1	0	6	0	0	0	0	0	0	0	0	11	0	49	0	0	23	29	3	32	125
OTU_292	0	0	0	0	0	0	1	0	0	0	0	0	0	0	0	0	0	0	0	0	116	0	0	0	7	3	5	0	0	0	0	0	0	0	0	0	0	0	0	0	4	0	0	0	0	0	0	0	0
OTU_293	0	0	0	0	0	0	0	49	0	2	0	0	21	0	0	0	0	19	0	0	0	0	0	11	0	0	0	1	1	1	0	1	0	0	0	0	0	0	0	0	0	19	0	0	100	0	0	0	80
OTU_294	0	0	0	0	0	0	0	0	2	0	0	0	0	0	0	0	0	0	0	0	0	0	0	0	0	0	0	0	0	0	0	0	5	0	0	0	0	0	0	0	14	0	0	0	0	0	0	0	0
OTU_295	0	2	1	3	1	0	0	0	0	0	0	0	0	4	27	9	9	2	32	14	0	0	0	0	0	0	0	0	0	0	1	1	0	1	0	0	1	2	4	0	0	0	0	5	0	26	117	18	1
OTU_296	0	0	0	0	0	0	0	0	0	0	0	0	0	0	0	0	0	0	0	0	0	0	0	0	0	0	0	0	0	0	0	0	10	0	0	0	0	0	0	0	0	0	0	0	0	0	0	0	0
OTU_297	0	0	0	0	0	0	0	0	26	0	1	0	0	0	0	0	0	0	0	0	15	0	0	0	0	0	1	0	0	0	0	0	11	0	0	0	0	0	0	0	62	0	0	0	0	0	0	0	0
OTU_298	0	0	0	0	0	0	0	0	0	0	2	0	0	0	0	0	0	0	0	0	0	0	0	0	8	60	5	0	0	0	0	0	0	0	0	0	0	0	0	0	0	0	1	0	0	0	0	0	0
OTU_299	0	0	0	0	0	0	1	0	8	6	0	0	4	0	0	0	0	0	0	0	76	0	0	0	0	0	0	0	1	1	1	1	0	0	0	0	0	0	0	2	23	11	0	0	12	0	0	0	3
OTU_300	0	0	0	0	0	1	4	9	0	32	0	0	12	0	0	0	0	23	0	1	0	3	9	4	0	0	0	6	1	11	40	1	0	0	0	2	0	0	0	14	0	137	0	13	42	1	1	0	109
OTU_301	0	0	0	0	0	0	0	0	28	0	0	0	0	0	0	0	0	0	0	0	67	0	0	0	103	17	56	0	0	0	0	0	0	0	0	0	0	0	0	0	94	0	0	0	0	0	0	0	0
OTU_302	1	9	29	12	10	0	0	0	0	0	0	0	0	3	5	2	0	1	0	3	0	1	0	1	0	0	0	2	0	2	1	4	0	163	27	131	39	23	19	0	3	15	0	2	14	5	7	5	2
OTU_303	0	0	0	0	0	0	0	0	0	0	0	0	0	0	0	0	0	0	0	0	0	0	0	0	0	0	0	0	0	0	0	0	6	0	0	0	0	0	0	0	0	0	0	0	0	0	0	0	0
OTU_304	6	21	32	21	7	0	58	23	0	65	0	66	0	61	1	28	1	31	0	0	3	1	0	0	0	0	0	10	0	3	3	1	0	17	42	117	44	11	0	11	0	150	0	314	2	225	1	101	109
OTU_305	0	0	0	0	0	0	0	1	0	0	0	0	0	0	0	0	0	1	0	0	0	81	0	0	0	0	0	0	0	5	0	6	0	0	0	2	0	0	0	0	0	0	0	0	1	0	0	0	0
OTU_306	0	0	0	0	0	0	0	0	0	0	53	0	0	0	0	0	0	0	0	0	0	0	0	0	6	1	16	0	0	0	0	0	0	0	0	0	0	0	0	0	0	0	223	0	0	0	0	0	0
OTU_307	0	0	0	0	0	0	0	2	0	0	9	0	0	0	0	0	0	0	0	0	0	0	0	0	3	7	5	0	0	0	0	0	11	0	0	0	0	0	0	0	0	0	13	0	0	0	0	0	0
OTU_308	0	0	2	7	7	0	5	1	0	0	0	0	0	14	7	17	6	0	8	5	0	0	0	0	0	0	0	9	0	0	0	1	0	8	6	11	32	25	6	24	0	9	0	3	1	66	43	61	12
OTU_309	1	10	6	155	94	0	1	3	0	1	1	0	0	4	0	0	3	0	0	0	0	0	1	0	0	1	0	0	0	2	0	0	0	16	20	13	352	271	246	7	0	2	1	0	1	4	1	2	2
OTU_310	6	19	1	0	1	0	0	0	13	0	0	1	0	0	1	0	0	0	0	0	1	0	0	0	12	0	0	0	0	0	0	2	0	201	63	5	0	0	1	1	25	3	0	12	1	0	5	0	0
OTU_311	0	50	0	0	0	1	14	0	0	0	0	0	0	0	0	0	0	0	0	0	0	0	0	0	0	0	0	0	0	0	0	0	0	46	122	0	0	0	0	25	0	0	0	0	0	0	0	0	0
OTU_312	0	4	2	74	116	0	3	11	0	1	0	0	0	0	0	0	0	0	1	0	0	2	0	0	0	0	0	0	1	9	0	0	0	4	8	6	236	313	214	7	0	1	0	0	0	0	0	1	0
OTU_313	0	3	0	18	7	0	7	4	0	0	0	1	0	1	0	2	4	0	1	0	0	0	0	0	0	0	0	3	3	0	0	0	0	9	5	5	76	53	32	24	0	4	0	10	0	3	0	9	4
OTU_314	0	0	0	0	0	0	0	0	7	0	0	0	0	0	0	0	0	0	0	0	68	0	0	0	0	0	0	0	0	0	0	0	0	0	0	0	0	0	0	0	13	0	0	0	0	0	0	0	0
OTU_315	0	0	0	0	0	0	0	0	0	25	0	0	34	0	0	0	1	11	0	0	0	0	0	7	0	0	0	0	0	4	0	0	0	0	0	0	0	0	0	0	0	107	0	1	135	0	0	0	78
OTU_316	0	0	0	0	0	0	0	0	4	0	0	0	0	0	0	0	0	0	0	0	24	0	0	0	24	3	6	0	0	0	0	0	0	0	0	0	0	0	0	0	6	0	1	0	0	0	0	0	0
OTU_317	0	0	0	0	0	0	0	0	0	0	23	0	0	0	0	0	0	0	0	0	0	1	0	0	31	15	24	0	0	0	0	0	0	0	0	0	0	0	0	0	0	0	62	0	0	0	0	0	0
OTU_318	0	4	19	28	16	0	1	3	3	9	0	1	1	14	0	18	0	2	11	7	0	5	5	0	0	0	0	3	0	3	0	1	0	32	12	72	65	36	35	2	6	52	0	5	2	46	19	34	1
OTU_319	0	1	0	0	0	0	0	1	0	3	54	1	0	0	0	0	0	0	0	0	0	0	0	0	21	26	24	0	0	0	0	0	4	0	0	0	0	0	0	0	0	0	94	0	0	0	1	1	1
OTU_320	0	0	0	0	0	0	0	0	5	0	0	0	0	0	1	0	0	0	0	0	20	0	0	0	0	0	0	0	0	0	0	0	0	0	0	0	0	0	0	0	26	1	0	0	0	0	1	1	0
OTU_321	0	1	44	1	0	0	6	1	0	6	0	0	0	0	0	0	0	0	1	0	0	13	0	0	0	0	0	1	1	0	3	4	0	0	0	163	0	0	10	30	0	21	0	0	0	0	0	0	0
OTU_322	0	0	0	0	0	0	0	0	0	0	6	0	0	0	0	0	0	0	0	0	0	0	0	0	119	56	46	0	0	0	0	0	0	0	0	0	0	0	0	0	0	0	25	0	0	0	0	0	0
OTU_323	0	0	99	0	0	0	0	30	0	99	0	57	10	3	0	0	10	37	0	0	0	1	0	0	0	0	0	142	12	37	3	2	0	0	0	262	0	0	0	0	0	355	0	255	18	0	0	2	126
OTU_324	0	0	0	0	0	0	0	0	55	0	0	0	0	0	0	0	0	0	0	0	25	0	0	0	3	0	0	0	0	0	0	0	0	0	0	0	0	0	0	0	163	0	0	0	0	0	0	0	0
OTU_325	0	0	0	0	0	0	0	0	52	0	0	0	0	0	0	0	0	0	0	0	17	0	0	0	0	0	0	0	0	0	0	0	0	0	0	0	0	0	0	0	156	0	0	0	0	0	0	0	0
OTU_326	0	1	0	16	10	0	0	1	0	0	0	4	0	0	7	0	2	0	7	8	0	0	0	0	0	0	0	8	0	0	0	0	0	4	2	6	59	31	8	1	0	0	0	50	0	2	44	0	0
OTU_327	1	2	35	0	0	0	1	15	0	36	0	11	16	21	0	7	5	21	6	44	0	0	0	0	0	0	0	0	0	24	2	8	0	34	3	117	0	0	0	0	0	106	0	50	75	59	0	30	56
OTU_328	0	0	0	0	0	0	0	0	57	0	0	0	0	0	0	0	0	0	0	0	1	0	0	0	0	0	0	0	0	0	0	0	0	0	0	0	0	0	0	0	225	0	0	0	0	0	0	0	0
OTU_329	0	0	0	0	0	0	0	0	0	0	53	0	0	0	1	0	0	0	1	3	0	0	0	0	53	21	42	0	0	0	0	0	0	0	0	1	0	0	0	0	0	0	94	0	0	0	0	0	0
OTU_330	0	0	0	0	0	0	0	0	0	0	0	0	0	0	0	0	0	0	0	0	0	66	0	0	0	0	0	0	0	0	0	0	0	0	0	0	0	0	0	0	0	0	0	0	0	0	0	1	0
OTU_331	0	23	1	11	12	0	4	0	0	0	0	3	0	0	0	0	0	0	0	0	0	0	0	0	1	0	0	4	0	0	0	0	0	73	50	1	42	36	8	11	0	0	1	16	0	0	0	0	0
OTU_332	0	0	0	0	0	0	0	0	0	0	0	0	28	0	0	0	0	0	0	0	0	0	0	0	0	0	0	0	0	0	0	0	0	0	0	0	0	0	0	0	0	0	0	0	219	1	0	0	0
OTU_333	0	0	0	0	0	0	32	2	0	6	1	0	5	0	0	0	0	31	0	0	1	0	0	2	1	0	1	5	0	0	2	0	0	2	1	3	0	0	0	119	0	18	3	0	4	0	0	1	102
OTU_334	0	0	0	0	0	0	0	1	113	0	2	0	8	0	0	0	0	0	0	0	11	0	0	0	0	0	0	1	0	0	0	0	0	0	0	0	0	0	0	0	299	0	2	0	28	0	0	0	1
OTU_335	0	0	0	0	0	0	0	0	0	0	0	0	0	0	0	0	0	0	0	0	0	0	0	0	41	44	0	0	0	0	0	0	0	0	0	0	0	0	0	0	0	0	0	0	0	0	0	0	0
OTU_336	0	0	0	0	0	0	0	0	0	0	39	0	0	0	0	0	0	0	0	0	1	0	0	0	45	21	52	0	0	0	0	0	0	0	0	0	0	0	0	0	0	0	88	0	0	0	0	0	0
OTU_337	0	0	0	0	0	0	3	11	0	4	0	0	2	0	0	0	0	0	0	0	0	2	0	0	1	0	1	1	0	75	2	0	0	0	0	0	0	0	0	5	0	13	1	0	0	0	0	1	0
OTU_338	0	1	0	0	0	0	0	0	0	1	47	0	0	0	0	0	0	0	0	0	0	0	0	0	11	15	12	0	1	0	0	0	1	0	0	0	0	0	0	0	0	2	100	0	0	0	0	0	0
OTU_339	0	0	1	0	0	0	20	0	0	9	0	0	8	0	0	0	0	13	0	0	0	0	0	6	0	8	0	0	0	1	0	0	0	0	0	1	0	0	0	81	0	28	0	0	97	0	1	0	50
OTU_340	0	0	0	0	0	0	0	0	0	0	0	0	0	0	0	0	0	0	0	0	0	31	0	0	0	0	0	0	0	11	0	0	0	0	0	0	0	0	0	0	0	0	0	0	0	0	0	0	0
OTU_341	0	0	0	0	0	0	0	0	5	15	0	0	0	2	0	0	0	6	0	0	0	0	26	41	0	1	0	0	26	0	123	0	0	0	0	0	0	0	0	0	0	44	0	0	5	0	0	0	37
OTU_342	1	1	2	3	2	0	1	0	0	2	0	8	0	5	2	8	14	0	6	3	0	0	1	0	0	0	0	2	0	0	0	0	0	22	4	12	15	10	10	17	0	4	1	75	0	26	6	21	0
OTU_343	0	0	0	0	0	0	0	0	0	52	0	0	7	0	0	0	0	0	0	0	0	0	0	0	0	0	0	0	6	0	0	1	0	0	0	0	0	0	0	0	1	186	0	0	30	0	0	0	0
OTU_344	0	0	0	0	0	0	0	79	0	0	143	0	0	0	2	0	0	0	0	0	0	2	2	0	34	54	122	0	0	13	0	3	0	0	0	0	0	0	0	0	0	1	303	0	0	0	3	0	0
OTU_345	1	13	4	21	12	0	0	0	0	0	0	2	0	0	1	0	0	0	2	0	0	0	0	0	0	0	0	1	0	0	0	0	0	19	42	11	72	40	16	0	0	0	0	14	0	0	9	1	0
OTU_346	0	0	2	1	5	0	0	0	0	0	0	0	0	3	0	1	10	0	2	1	0	0	0	0	0	0	0	6	0	0	0	0	0	4	2	5	38	19	30	1	0	0	0	27	0	15	15	12	0
OTU_347	0	0	0	0	0	0	0	1	0	0	12	0	0	0	0	0	0	1	0	0	0	0	0	0	32	32	23	0	0	0	0	2	0	0	0	0	0	0	0	0	0	2	25	0	0	0	0	0	2
OTU_348	1	0	0	10	9	0	4	0	0	0	0	1	0	8	7	0	17	0	2	4	0	0	0	0	0	0	0	3	0	0	0	0	0	3	2	1	48	23	15	10	0	0	0	13	0	16	56	11	0
OTU_349	0	0	0	0	0	0	0	0	1	1	6	0	0	0	0	0	0	0	0	0	0	0	0	0	0	2	9	0	0	0	0	0	5	0	0	0	0	0	0	0	2	0	13	0	0	0	0	0	0
OTU_350	0	0	0	0	0	0	0	0	1	1	44	0	0	0	0	0	0	1	0	0	1	0	0	0	14	17	17	0	0	0	0	0	0	0	0	0	0	0	0	0	0	3	98	0	0	0	0	0	0
OTU_351	0	0	0	0	0	0	0	0	65	0	0	0	0	0	0	0	0	0	0	0	8	0	0	0	5	12	12	0	0	0	0	0	3	0	0	0	0	0	0	0	157	0	0	0	0	0	0	0	0
OTU_352	0	0	0	0	0	0	0	1	0	0	1	0	50	0	0	0	0	0	0	0	0	0	0	0	0	0	0	0	0	2	0	0	0	0	0	0	0	0	0	0	0	0	0	0	187	0	0	0	0
OTU_353	0	0	0	0	0	0	0	0	0	0	47	0	0	0	0	0	0	0	0	0	0	0	0	0	2	2	9	0	0	0	0	0	0	0	0	0	0	0	0	0	0	0	78	0	0	0	0	0	0
OTU_354	0	0	0	0	0	0	27	2	0	2	0	0	1	0	0	0	0	0	0	0	1	0	1	0	0	0	0	0	0	0	0	0	0	1	0	1	0	0	0	139	0	2	2	0	0	0	0	2	4
OTU_355	0	0	0	17	11	0	0	0	0	0	0	1	0	0	0	0	3	0	0	0	0	0	0	0	0	0	0	4	0	2	0	0	0	7	3	0	89	30	6	0	0	0	0	7	0	0	4	0	0
OTU_356	0	0	0	0	0	0	0	0	0	0	8	0	0	0	0	0	0	0	0	0	0	0	0	0	44	21	18	0	0	0	0	0	0	0	0	0	0	0	0	0	0	0	11	0	0	0	0	0	0
OTU_357	0	0	0	0	0	0	0	0	0	0	56	0	0	0	0	0	1	0	0	0	0	0	0	0	25	16	25	0	0	0	0	0	0	0	0	0	0	0	0	0	0	0	118	1	0	0	0	0	0
OTU_358	0	0	0	0	0	0	0	0	0	0	37	0	0	0	0	0	0	0	0	0	0	0	0	0	37	21	28	0	0	0	0	0	0	0	0	0	0	0	0	0	0	0	45	0	0	0	0	0	0
OTU_359	0	0	0	0	0	0	0	0	1	0	0	0	0	0	0	0	0	0	0	0	61	0	0	0	0	0	0	0	0	0	0	0	0	0	0	0	0	0	0	0	1	0	0	0	0	0	0	0	0
OTU_360	0	0	55	0	0	0	0	12	0	0	0	0	0	0	0	0	0	1	0	0	0	0	0	0	0	0	0	0	0	0	0	0	0	0	0	152	0	0	0	0	0	0	0	1	0	0	0	0	0
OTU_361	0	0	3	14	2	0	3	6	0	2	0	0	32	3	1	2	18	6	3	3	0	0	0	0	0	0	0	2	2	0	0	0	0	3	1	7	16	13	23	16	0	10	0	8	113	1	13	3	20
OTU_362	0	4	3	5	5	1	42	2	0	12	0	2	9	4	0	2	4	8	0	0	4	0	0	0	2	3	0	0	0	1	0	0	0	21	8	16	29	10	18	113	0	46	1	20	30	15	4	14	21
OTU_363	0	0	14	0	0	0	0	1	7	1	0	2	1	10	33	12	16	21	12	15	0	8	26	7	0	1	0	0	1	0	111	47	0	2	0	35	1	0	0	0	0	2	0	10	6	28	117	30	99
OTU_364	0	0	0	0	0	0	0	0	1	0	0	0	0	0	0	0	0	0	0	0	148	0	0	0	0	0	0	0	0	0	0	0	0	0	0	0	0	0	0	0	3	0	0	0	0	0	0	0	0
OTU_365	0	0	0	0	0	0	0	0	52	0	0	0	0	0	0	0	0	0	0	0	0	0	0	0	0	0	0	0	0	0	0	0	0	0	0	0	0	0	0	0	145	0	0	0	0	0	0	0	0
OTU_366	10	2	5	0	0	0	0	29	0	0	0	0	0	0	1	0	0	0	0	0	1	0	0	0	0	0	0	2	0	0	0	1	0	160	14	1	0	0	0	0	0	0	0	0	0	0	0	0	1
OTU_367	0	0	0	0	0	0	0	0	0	0	0	0	0	0	0	0	0	0	0	0	66	0	0	0	0	0	0	0	0	0	0	0	0	0	0	0	0	0	0	0	1	0	0	0	0	0	0	0	0
OTU_368	0	0	0	0	0	0	0	1	0	0	0	0	0	0	0	0	0	0	0	0	0	0	0	0	46	15	6	0	1	0	0	0	0	0	0	0	0	0	0	0	0	0	3	0	0	0	0	0	0
OTU_369	0	0	0	0	0	0	0	5	0	0	0	0	4	14	8	7	1	22	0	3	0	2	1	9	0	0	0	0	0	3	28	16	0	0	0	3	0	0	0	0	0	0	0	9	17	30	47	30	61
OTU_370	0	0	0	0	0	0	0	0	0	0	0	0	0	0	0	0	0	0	0	0	0	0	0	0	0	0	0	0	0	0	0	0	14	0	0	0	0	0	0	0	0	0	0	0	0	0	0	0	0
OTU_371	0	0	11	0	0	0	30	0	0	42	0	0	0	13	0	13	0	1	0	0	0	0	0	0	0	0	0	0	0	1	0	0	0	8	2	21	0	0	0	114	0	118	0	0	0	30	0	32	11
OTU_372	0	0	0	0	0	0	0	0	0	0	0	0	0	0	0	0	0	0	0	0	0	0	12	0	0	0	0	0	0	1	0	87	0	0	0	1	0	0	0	0	0	0	0	0	0	0	0	0	0
OTU_373	0	0	0	0	0	0	1	0	4	0	1	0	0	0	0	0	0	0	0	0	206	0	0	0	2	0	0	0	0	0	0	0	0	0	0	0	0	0	0	0	13	0	0	0	0	0	0	0	0
OTU_374	0	0	0	0	0	0	9	0	1	1	0	0	0	0	0	0	0	0	0	0	0	16	0	0	0	0	0	0	0	4	24	53	0	0	0	2	0	0	0	9	0	7	0	0	0	0	0	0	0
OTU_375	0	0	0	0	0	0	0	0	0	0	0	0	43	0	0	0	0	0	0	0	0	0	0	0	0	1	0	0	11	2	0	0	0	0	0	0	0	0	0	0	0	2	0	0	162	0	0	0	0
OTU_376	0	0	0	0	0	1	0	6	0	1	47	0	0	0	0	0	0	1	0	0	0	0	0	0	39	13	28	0	0	4	0	0	0	0	1	0	0	0	0	0	0	1	114	0	0	0	3	0	2
OTU_377	0	46	0	0	0	0	0	0	0	0	0	0	0	0	0	0	0	0	0	0	0	0	0	0	0	0	0	0	0	0	0	0	0	0	106	0	0	0	0	0	0	0	0	0	0	0	0	0	0
OTU_378	0	0	0	0	0	0	0	0	1	0	0	0	0	0	0	0	0	0	0	0	0	0	0	0	0	0	0	0	0	0	0	0	12	0	0	0	0	0	0	0	0	0	0	0	0	0	0	0	0
OTU_379	0	0	0	0	0	0	0	0	0	0	0	0	0	0	0	0	0	0	0	0	0	0	0	0	0	46	16	0	0	0	0	0	0	0	0	0	0	0	0	0	0	0	2	0	0	0	0	0	0
OTU_380	0	0	0	0	0	0	0	0	70	0	6	0	0	0	0	0	0	0	0	0	0	0	0	0	0	1	3	0	0	0	0	0	0	0	0	0	0	0	0	0	156	0	11	0	0	0	0	0	0
OTU_381	0	0	0	0	0	0	0	0	0	0	0	0	0	0	0	9	2	0	0	2	0	0	8	0	0	0	0	0	0	0	0	0	0	0	0	4	0	0	0	0	0	1	0	13	0	0	0	127	4
OTU_382	0	0	0	0	0	0	0	0	0	5	0	0	0	0	1	0	0	2	0	0	0	32	3	0	0	0	0	0	1	3	2	2	0	0	0	0	0	0	1	0	0	23	0	0	0	0	0	1	10
OTU_383	0	10	0	1	1	0	0	10	1	2	0	0	0	0	1	1	0	0	0	0	0	17	4	0	0	0	0	2	7	12	0	2	0	40	17	2	11	5	10	2	0	4	0	2	0	1	4	1	3
OTU_384	0	0	0	0	0	0	0	0	0	51	21	0	0	0	0	0	0	0	0	0	1	0	0	0	9	6	15	0	0	0	0	0	0	0	0	0	0	0	0	0	0	158	29	0	0	1	0	0	0
OTU_385	0	0	0	0	0	0	0	2	0	0	5	0	0	0	0	0	0	0	0	0	0	0	0	0	1	0	0	0	0	0	0	0	3	0	0	0	0	0	0	0	1	1	7	0	0	0	0	0	0
OTU_386	0	2	1	1	5	0	0	1	0	0	0	7	0	4	19	7	4	0	6	2	0	0	0	0	0	0	0	2	2	0	0	1	0	29	4	17	27	3	9	4	0	0	0	31	0	21	67	15	1
OTU_387	0	0	0	0	0	0	0	0	0	0	36	0	0	0	0	0	0	0	0	0	0	0	0	0	4	4	11	0	0	1	0	0	5	0	0	0	0	0	0	0	0	0	72	0	0	0	0	0	0
OTU_388	0	0	0	0	0	0	0	0	0	0	55	0	0	0	0	0	0	0	0	0	0	0	0	0	0	0	0	0	0	0	0	0	0	0	0	0	0	0	0	0	0	0	94	0	0	0	0	0	0
OTU_389	0	0	0	0	0	0	0	3	0	0	37	0	0	0	0	0	0	0	0	0	0	0	0	0	35	9	16	0	0	0	0	0	0	0	0	0	0	0	0	0	0	0	78	0	0	0	0	0	0
OTU_390	0	0	0	0	0	0	0	0	0	0	11	0	0	0	0	0	0	0	0	0	0	0	0	0	36	11	15	0	0	0	0	0	0	0	0	0	0	0	0	0	0	0	45	0	0	0	0	0	0
OTU_391	0	0	0	0	0	0	0	11	0	0	0	0	0	0	0	0	0	39	0	0	0	0	2	0	0	0	0	1	0	7	0	1	0	0	0	0	0	0	0	0	0	0	0	0	0	0	0	0	115
OTU_392	0	0	0	0	0	0	0	0	0	0	0	0	0	0	0	0	0	0	0	0	120	0	0	0	0	0	0	0	0	0	0	0	0	0	0	0	0	0	0	0	0	0	0	0	0	0	0	0	0
OTU_393	0	0	1	0	0	0	30	0	0	2	0	1	0	3	0	1	4	0	0	0	2	0	0	1	0	0	0	2	0	0	0	0	0	4	0	8	0	0	0	109	0	11	0	6	0	6	0	7	0
OTU_394	0	0	0	0	0	0	0	187	0	0	0	0	0	0	8	0	4	0	0	0	0	45	0	0	5	3	0	8	1	42	0	2	0	0	0	0	0	0	0	0	0	7	1	2	0	0	20	0	4
OTU_395	0	0	0	0	0	0	0	35	0	0	0	0	35	0	0	0	0	0	0	0	0	1	0	0	0	0	0	0	2	16	0	0	0	0	0	0	0	0	0	0	0	0	0	0	91	0	0	0	1
OTU_396	2	45	99	43	31	0	13	62	7	46	129	7	4	5	5	1	2	11	9	7	0	6	1	2	37	39	131	6	10	15	18	15	0	86	85	368	109	157	40	41	0	183	236	6	23	13	33	63	23
OTU_397	0	0	0	0	0	0	0	0	0	0	0	0	0	0	0	0	0	0	0	0	0	0	0	0	0	0	2	0	0	0	0	0	6	0	0	0	0	0	0	0	0	0	0	0	0	0	0	0	0
OTU_398	0	0	0	0	0	0	30	1	0	1	0	0	0	0	0	0	0	0	0	0	0	0	0	0	0	0	0	1	2	0	0	0	0	0	0	0	0	0	0	119	0	8	1	0	1	1	0	0	0
OTU_399	0	0	0	0	0	0	0	0	0	0	20	0	0	0	0	0	0	2	3	0	0	0	0	0	27	23	35	0	0	0	0	0	0	0	0	0	0	0	0	0	1	1	53	0	1	0	3	0	0
OTU_400	0	0	0	0	0	0	0	0	0	0	3	0	0	0	0	0	0	0	0	0	0	0	0	0	13	42	15	0	0	0	0	0	0	0	0	0	0	0	0	0	0	0	10	0	0	0	0	0	0
OTU_401	0	0	1	0	0	0	0	0	0	0	0	0	0	37	0	0	39	0	0	0	0	0	0	0	0	0	0	79	0	0	1	0	0	0	0	0	0	0	0	0	0	0	0	0	0	100	0	1	0
OTU_402	0	0	0	0	0	0	0	0	0	0	0	0	1	0	0	2	0	0	0	2	0	31	0	0	0	0	0	0	0	10	2	15	0	0	0	0	0	0	0	0	0	0	0	0	0	1	0	2	10
OTU_403	0	0	0	0	0	0	0	0	0	0	2	0	0	0	0	0	0	0	0	0	0	0	0	0	40	11	5	0	0	0	0	0	0	0	0	0	0	0	0	0	0	0	16	0	0	0	0	0	0
OTU_404	0	33	0	0	0	0	0	5	0	0	0	0	0	0	0	0	0	1	0	0	0	0	0	0	0	0	0	5	1	0	0	1	0	27	82	0	2	0	0	0	0	1	0	0	0	0	5	0	0
OTU_405	0	2	0	18	0	0	5	1	0	17	0	0	1	0	0	7	1	27	0	0	0	0	0	1	0	0	1	2	0	0	3	1	0	0	10	0	75	0	0	27	0	51	0	5	1	0	1	24	67
OTU_406	0	0	0	0	0	0	0	0	44	0	0	0	0	0	0	0	0	0	0	0	1	0	0	0	0	0	0	0	0	0	0	0	0	0	0	0	0	0	0	0	159	0	2	0	0	0	0	0	0
OTU_407	0	0	0	0	0	0	0	0	0	0	8	0	0	0	0	0	0	0	0	0	0	0	0	0	53	14	6	0	0	0	0	0	0	0	0	0	0	0	0	0	0	0	14	0	0	0	0	0	0
OTU_408	0	0	0	0	0	0	2	0	3	0	0	0	0	0	0	0	0	0	0	0	140	0	0	0	0	0	0	0	0	0	0	0	0	0	0	0	0	0	0	0	10	0	0	0	0	0	0	0	0
OTU_409	0	0	0	0	0	0	0	20	0	38	0	0	0	0	0	0	0	1	0	0	0	0	0	0	0	0	0	0	0	0	0	0	0	0	0	0	0	0	0	0	1	144	0	0	0	0	0	0	7
OTU_410	0	1	0	0	0	0	0	1	0	0	0	1	0	4	34	3	15	0	4	3	0	0	0	0	0	0	0	6	0	1	0	0	0	0	2	0	0	0	0	0	0	1	0	14	0	36	195	16	2
OTU_411	0	43	0	0	0	0	0	2	0	0	0	1	0	0	0	0	0	0	0	0	0	0	0	0	0	0	0	0	0	0	0	0	0	0	98	0	0	0	0	0	0	0	0	8	0	0	0	0	0
OTU_412	0	0	0	0	0	0	0	0	46	0	3	0	0	0	0	0	1	0	0	0	0	0	0	0	0	2	14	0	0	0	0	0	0	0	0	0	0	0	0	0	96	0	8	0	0	0	0	0	1
OTU_413	0	0	0	0	0	0	0	0	44	0	2	0	0	0	0	0	0	0	0	0	0	0	0	0	4	6	3	0	0	0	0	0	0	0	0	0	0	0	0	0	106	0	15	0	0	0	0	0	0
OTU_414	0	0	37	0	0	0	0	112	0	0	0	0	0	0	0	0	0	0	0	0	0	0	0	0	0	0	0	2	0	0	0	0	0	0	0	105	0	0	0	0	0	1	0	0	0	0	0	0	2
OTU_415	0	0	0	0	0	0	0	0	29	0	0	0	0	0	0	0	0	0	0	0	0	0	0	0	0	0	0	0	0	0	0	0	0	0	0	0	0	0	0	0	106	0	1	0	0	0	0	0	0
OTU_416	0	0	0	0	0	0	0	0	41	0	0	0	0	0	0	0	0	0	0	0	8	0	0	0	0	0	0	0	0	0	0	0	0	0	0	0	0	0	0	0	147	0	0	0	0	0	0	0	0
OTU_417	0	0	0	0	0	0	0	0	1	0	33	0	0	0	0	0	0	0	0	0	0	0	0	0	6	4	10	0	0	0	0	0	0	0	0	0	0	0	0	0	3	0	94	0	0	0	0	0	0
OTU_418	0	0	0	0	0	0	0	0	0	0	17	0	0	0	0	0	0	0	0	0	0	0	0	0	17	21	19	0	0	0	0	0	0	0	0	0	0	0	0	0	0	0	31	0	0	0	0	0	0
OTU_419	0	0	0	0	0	0	0	4	0	1	8	0	0	0	0	0	0	0	0	0	0	0	0	0	51	8	7	0	0	0	0	0	0	0	0	0	0	0	0	0	0	0	7	0	0	0	1	0	0
OTU_420	0	0	33	0	0	0	0	2	0	0	0	0	0	4	0	0	0	1	0	0	0	1	7	1	0	0	0	0	0	1	1	1	0	0	0	83	0	0	0	0	0	1	0	0	0	7	0	0	5
OTU_421	0	0	0	0	0	0	0	0	5	0	0	0	0	0	0	0	0	0	0	0	70	0	0	0	0	0	0	0	0	0	0	0	0	0	0	0	0	0	0	0	7	0	0	0	0	0	0	0	0
OTU_422	0	0	0	0	0	0	0	0	0	0	0	0	0	0	0	0	0	0	0	0	0	0	0	0	8	36	0	0	0	0	0	0	0	0	0	0	0	0	0	0	0	0	0	0	0	0	0	0	0
OTU_423	0	0	0	0	0	0	0	0	0	0	0	0	0	0	0	0	0	0	0	0	0	47	0	0	0	0	0	0	0	37	0	0	0	0	0	0	0	0	0	0	0	0	0	0	0	0	0	0	0
OTU_424	0	0	0	0	0	0	0	0	41	2	7	0	0	0	0	0	0	0	0	0	2	0	0	0	3	0	0	0	0	0	0	0	0	0	0	0	0	0	0	0	123	0	11	0	0	0	0	0	0
OTU_425	0	0	2	2	1	1	101	743	17	55	0	4	2	2	2	44	14	296	69	79	0	2	178	14	2	1	2	5	221	172	42	0	0	4	0	5	17	5	11	443	0	331	0	14	93	246	41	203	1828
OTU_426	0	0	0	0	0	0	0	0	5	0	0	0	0	0	0	0	0	0	0	0	12	0	0	0	22	15	6	0	0	0	0	0	0	0	0	0	0	0	0	0	21	0	0	0	0	0	0	0	0
OTU_427	0	0	0	0	0	0	0	2	2	0	3	0	0	0	0	0	0	0	0	0	55	0	0	0	2	2	0	0	0	0	0	0	0	0	0	0	0	0	0	0	7	0	1	0	0	0	0	0	0
OTU_428	0	1	1	12	9	0	0	0	0	0	0	0	0	0	0	0	0	0	0	0	0	0	0	0	0	0	0	0	0	0	0	0	0	6	3	1	43	34	26	0	0	0	0	3	0	0	0	0	0
OTU_429	0	0	0	0	0	0	0	3	0	0	22	0	0	0	0	0	0	1	0	0	0	0	0	0	30	13	12	0	0	0	0	0	0	0	0	0	0	0	0	0	0	0	38	0	0	0	0	0	0
OTU_430	0	0	0	0	0	0	0	11	0	2	1	0	28	0	0	0	0	0	0	0	8	0	0	12	0	2	0	0	11	0	0	0	0	0	0	0	0	0	0	0	0	10	5	0	74	0	0	0	0
OTU_431	0	0	0	0	0	0	1	0	14	0	0	0	0	0	0	0	0	0	0	0	71	0	0	0	0	3	0	0	0	0	0	0	7	0	0	0	0	0	0	0	23	0	1	0	0	0	0	0	0
OTU_432	0	0	0	0	0	0	0	4	0	2	0	16	0	0	0	0	0	0	0	0	0	0	0	0	0	0	0	0	7	0	0	0	0	0	0	0	0	0	0	0	0	5	0	129	0	0	0	0	0
OTU_433	0	0	7	0	0	0	32	0	1	13	4	0	0	1	0	0	1	0	0	0	5	0	0	0	6	2	2	0	10	0	0	0	0	10	0	26	0	0	0	115	0	57	6	0	2	0	0	1	2
OTU_434	0	0	0	0	0	0	0	0	11	0	22	0	0	0	0	0	0	0	0	0	0	0	0	0	5	8	2	0	0	0	0	0	0	0	0	0	0	0	0	0	16	0	59	0	0	0	0	0	0
OTU_435	0	0	6	0	0	0	0	0	0	0	0	0	0	0	0	0	0	0	0	0	0	3	0	3	0	0	0	0	0	5	10	23	0	0	0	18	0	0	0	0	0	0	0	0	0	1	0	0	0
OTU_436	0	8	0	8	9	0	5	0	0	0	0	0	0	0	0	0	0	0	0	0	0	0	0	0	0	0	0	0	0	0	0	0	0	3	35	0	19	24	35	16	0	0	0	0	0	0	0	0	0
OTU_437	0	0	0	0	0	0	0	0	35	0	0	0	0	0	0	0	0	0	0	0	0	0	0	0	0	0	0	0	0	0	0	0	0	0	0	0	0	0	0	0	87	0	0	0	0	0	0	0	0
OTU_438	0	0	0	0	0	0	0	39	0	0	0	0	7	0	0	0	0	0	0	0	0	0	0	0	0	0	0	1	15	1	0	0	0	0	0	0	0	0	0	0	0	0	0	0	36	0	0	0	0
OTU_439	2	71	4	0	0	0	0	0	0	0	0	0	0	0	0	0	0	0	0	0	0	0	0	0	0	0	0	0	0	0	0	0	0	58	139	21	0	0	0	0	0	0	0	0	0	0	0	0	0
OTU_440	0	0	0	0	0	0	0	0	0	0	0	0	0	0	0	0	0	0	0	0	0	28	0	0	0	0	0	0	0	0	0	0	0	0	0	0	0	0	0	0	0	0	0	0	0	0	0	0	0
OTU_441	0	0	0	0	0	0	0	0	0	0	31	0	0	0	0	0	0	0	0	0	0	0	0	0	39	4	30	0	0	0	0	0	0	0	0	0	0	0	0	0	0	1	67	0	0	0	0	0	0
OTU_442	0	0	0	0	0	0	2	1	34	0	1	0	0	0	0	0	0	0	0	0	126	0	0	0	2	0	0	0	4	0	0	0	0	0	0	0	0	0	0	0	43	0	1	0	0	0	0	0	0
OTU_443	0	2	0	1	0	0	0	1	0	0	0	2	0	3	42	6	1	0	4	4	0	0	0	0	0	0	0	3	0	1	0	1	0	0	3	2	13	11	11	1	0	0	0	1	0	11	166	7	0
OTU_444	0	0	0	0	0	0	0	0	0	0	56	0	0	0	0	0	0	0	0	0	0	0	0	0	6	3	8	0	0	0	0	0	0	0	0	0	0	0	0	0	0	0	109	0	0	0	0	0	0
OTU_445	0	2	0	10	9	0	0	0	0	0	0	0	0	0	0	0	0	0	0	0	0	0	0	0	0	0	0	0	0	0	0	0	0	3	1	1	66	54	61	1	0	0	0	0	0	1	0	1	0
OTU_446	0	0	1	0	0	0	0	3	0	0	0	0	2	2	0	0	0	4	0	0	0	0	1	0	0	0	0	0	2	0	48	5	0	0	0	4	0	0	0	0	0	1	0	0	16	0	0	0	35
OTU_447	0	58	0	0	0	0	2	1	0	5	0	37	0	0	0	0	0	0	0	0	0	0	0	0	0	0	0	78	1	0	0	0	0	0	157	1	0	0	14	11	0	5	0	228	0	1	0	0	0
OTU_448	0	0	0	0	0	0	0	0	0	0	0	0	0	0	0	0	0	0	0	0	0	0	0	0	54	5	0	0	0	0	0	0	0	0	0	0	0	0	0	0	0	0	0	0	0	0	0	0	0
OTU_449	0	10	0	0	17	0	0	0	0	0	0	0	0	0	0	0	0	0	0	0	0	0	0	0	0	0	0	0	0	0	0	0	0	4	37	0	0	57	0	0	0	0	0	0	0	0	0	0	0
OTU_450	0	0	0	0	0	0	0	0	41	0	2	0	0	0	0	0	0	0	0	0	11	0	0	0	4	1	2	0	0	0	0	0	0	0	0	0	0	0	0	0	90	0	3	0	0	0	0	0	0
OTU_451	0	0	0	0	0	0	0	77	0	0	0	0	1	0	0	0	0	0	0	0	0	0	4	5	0	0	0	1	7	3	9	0	0	0	0	0	0	0	0	0	0	1	0	0	16	0	0	0	2
OTU_452	0	0	0	0	0	0	0	29	0	0	0	0	21	0	0	0	0	0	0	0	0	0	0	0	0	0	0	0	9	4	0	0	0	0	0	0	0	0	0	0	0	0	0	0	86	0	0	0	0
OTU_453	0	0	0	8	2	0	0	0	0	0	0	0	0	0	7	0	4	0	0	0	0	0	0	0	0	0	0	5	0	0	0	0	0	0	0	0	30	37	28	0	0	0	0	0	0	0	37	0	0
OTU_454	0	0	0	0	0	0	0	1	0	0	14	0	0	0	0	0	0	0	0	0	0	0	0	0	40	17	22	0	0	0	0	0	0	0	0	0	0	0	0	0	0	0	43	0	0	0	1	0	0
OTU_455	0	0	8	0	0	0	2	23	0	10	0	0	5	0	0	0	0	0	0	0	0	0	4	1	0	0	0	0	2	11	0	0	0	0	0	34	0	0	0	8	0	61	0	0	15	0	0	0	10
OTU_456	0	0	5	0	1	0	45	763	2	18	31	22	2	23	19	24	50	169	9	7	0	60	34	10	60	36	33	50	124	512	15	52	0	1	1	10	0	1	0	131	3	33	54	114	2	91	86	66	705
OTU_457	0	0	0	4	1	0	0	1	0	0	0	1	0	0	29	0	2	0	0	2	0	0	0	0	0	0	0	118	0	0	0	0	0	0	2	0	10	5	5	0	0	0	0	6	0	2	136	1	0
OTU_458	0	0	0	0	0	0	0	0	42	0	0	0	1	0	0	0	0	0	0	0	2	0	0	0	3	0	0	0	0	0	0	0	0	0	0	0	0	0	0	0	80	0	0	0	0	0	0	0	0
OTU_459	0	0	0	0	0	0	0	0	1	0	1	0	0	0	0	0	0	0	0	0	1	0	0	0	2	0	0	0	0	0	0	0	4	0	0	0	0	0	0	0	2	0	2	0	0	0	0	0	0
OTU_460	0	0	0	0	0	0	0	22	0	0	0	0	7	0	0	0	0	0	0	0	0	0	0	0	0	0	0	1	60	1	0	0	0	0	0	0	0	0	0	0	0	0	0	0	31	0	0	0	0
OTU_461	0	0	1	0	1	0	0	6	27	9	0	0	14	0	0	0	0	3	0	0	1	0	0	0	3	0	0	3	15	1	0	0	0	0	0	0	0	0	0	0	81	47	0	0	88	0	0	0	9
OTU_462	0	1	0	2	2	0	0	1	0	0	0	2	0	4	16	4	6	0	13	5	0	0	0	0	0	0	0	4	0	0	0	1	0	2	0	6	5	3	3	0	0	0	0	17	0	19	70	21	0
OTU_463	0	0	0	0	0	0	0	0	0	0	0	0	0	0	2	0	0	0	22	10	0	0	0	0	0	0	0	0	0	0	0	0	0	0	2	0	0	0	0	0	0	0	0	0	0	0	6	0	5
OTU_464	0	0	0	0	0	0	0	0	0	0	4	0	0	0	0	0	0	0	0	0	0	0	0	0	3	6	40	0	0	0	0	0	0	0	0	0	0	0	0	0	0	0	6	0	0	0	0	0	0
OTU_465	0	0	0	0	0	0	1	9	1	2	0	0	0	0	0	0	0	0	0	0	45	2	0	2	0	0	0	1	0	3	1	6	0	0	0	0	0	0	0	4	4	6	0	0	0	0	3	1	0
OTU_466	0	0	0	0	0	0	0	0	0	0	0	0	0	0	0	0	0	0	0	0	0	11	0	0	0	0	0	0	0	0	0	23	0	0	0	0	0	0	0	0	0	0	0	0	13	0	1	0	11
OTU_467	3	3	0	5	0	0	1	1	0	0	0	0	0	0	0	0	0	13	0	0	0	23	1	0	1	0	0	2	0	0	2	3	0	65	6	1	21	2	23	6	0	2	0	1	0	0	2	0	70
OTU_468	0	0	0	0	0	0	0	0	27	1	0	0	0	0	0	0	0	0	0	1	17	0	0	0	0	0	0	0	0	0	0	0	0	0	0	0	0	0	0	0	93	0	0	0	0	0	0	0	0
OTU_469	0	0	0	0	0	0	0	0	29	0	0	0	0	0	0	0	0	0	0	0	8	0	0	0	0	0	0	0	0	0	0	0	0	0	0	0	0	0	0	0	73	0	0	0	0	0	0	0	0
OTU_470	0	4	0	9	10	0	0	0	0	0	0	10	0	1	4	3	11	0	0	0	0	0	0	0	0	0	0	10	0	0	0	0	0	13	9	0	53	21	18	0	0	0	0	56	0	12	18	15	0
OTU_471	0	0	0	0	0	0	0	0	0	1	0	0	17	0	0	0	0	0	0	0	0	0	0	0	0	0	0	0	0	0	0	0	0	0	0	0	0	0	0	0	0	0	0	0	83	0	0	0	0
OTU_472	0	0	0	0	0	0	0	0	0	0	0	0	34	0	0	0	0	0	0	0	33	0	0	0	0	3	7	0	0	1	0	0	0	0	0	0	0	0	0	0	1	11	0	0	106	0	0	0	0
OTU_473	0	0	0	0	0	0	0	1	0	0	0	0	0	0	0	0	0	0	0	0	0	0	4	0	0	0	0	0	0	5	3	45	0	0	0	0	0	0	0	0	0	0	0	0	0	0	0	0	2
OTU_474	0	0	0	0	0	0	0	0	0	0	0	0	0	0	0	0	0	0	0	0	50	0	0	0	0	0	0	0	0	0	0	0	0	0	0	0	0	0	0	0	6	0	0	1	0	0	0	0	0
OTU_475	0	0	0	0	0	0	0	0	0	0	1	0	0	0	0	0	0	0	0	0	0	0	0	0	18	19	11	0	0	0	0	0	0	0	0	0	0	0	0	0	0	0	8	0	0	0	0	0	0
OTU_476	0	0	0	0	0	0	0	0	0	0	0	0	0	0	0	0	0	0	0	0	0	0	0	0	0	0	0	0	0	5	0	43	0	0	0	0	0	0	0	0	0	0	0	0	0	0	0	0	0
OTU_477	0	0	0	0	0	0	0	2	0	5	0	0	2	0	0	0	0	7	0	0	0	1	10	4	0	0	0	0	0	3	11	1	0	0	0	1	0	0	0	0	0	16	0	0	6	0	0	1	29
OTU_478	0	0	0	0	0	0	0	0	0	0	1	0	0	0	0	0	0	0	0	0	1	0	0	0	1	0	3	0	0	0	0	0	3	0	0	0	3	0	0	0	2	0	1	0	0	0	0	0	0
OTU_479	0	0	0	0	0	0	0	0	1	0	0	0	0	0	0	0	0	0	0	0	0	0	16	10	0	0	0	0	0	2	1	26	0	0	0	1	0	0	1	0	0	0	0	0	0	0	0	0	0
OTU_480	0	0	0	0	0	0	0	0	0	0	0	0	0	0	0	0	0	0	0	0	8	0	0	0	39	2	15	0	0	0	0	0	0	0	0	0	0	0	0	0	3	0	3	0	0	0	0	0	0
OTU_481	0	0	0	0	0	0	2	0	0	0	0	0	0	0	0	0	0	0	0	0	74	0	0	0	0	0	0	0	0	0	0	0	0	0	0	0	0	0	0	0	0	0	0	0	0	0	0	0	0
OTU_482	0	0	0	0	0	0	0	3	0	0	0	0	6	0	0	0	0	5	0	0	0	0	2	0	0	0	0	0	5	20	0	0	0	0	0	0	0	0	0	0	0	0	0	0	23	0	0	0	17
OTU_483	0	0	0	0	0	0	0	2	0	0	11	0	0	0	0	0	0	0	0	0	0	0	0	0	20	7	19	0	0	0	0	0	0	0	0	0	0	0	0	0	0	0	16	0	0	0	0	0	0
OTU_484	0	0	0	0	0	0	0	0	44	0	1	0	0	0	0	0	0	0	0	0	3	0	0	0	0	0	1	0	0	0	0	0	5	0	0	0	0	0	0	0	76	0	2	0	0	0	0	0	0
OTU_485	0	0	0	0	0	0	0	0	0	0	45	0	0	0	0	0	0	0	0	0	0	0	0	0	24	14	43	0	0	0	0	0	0	0	0	0	0	0	0	0	0	1	104	0	0	0	0	0	0
OTU_486	0	0	0	0	0	0	0	0	0	0	0	0	21	0	0	0	0	0	0	0	0	0	0	0	0	0	0	0	0	0	0	0	0	0	0	0	0	0	0	0	0	0	0	0	90	0	0	0	0
OTU_487	0	0	0	0	0	0	0	0	0	0	18	0	0	0	0	0	0	0	0	0	0	0	0	0	38	6	14	0	0	0	0	0	0	0	0	0	0	0	0	0	0	0	46	0	0	0	0	0	0
OTU_488	0	0	0	0	0	0	0	0	0	0	60	0	0	0	0	0	0	0	0	0	0	0	0	0	1	0	1	0	0	0	0	0	1	0	0	0	0	0	0	0	0	0	124	0	0	0	0	0	0
OTU_489	0	0	0	0	0	0	0	71	0	0	0	0	21	0	0	0	0	3	0	0	0	0	0	0	2	0	2	2	58	4	0	0	0	0	0	0	0	0	0	0	0	4	1	0	6	2	0	0	1
OTU_490	0	0	0	0	0	0	0	0	0	0	0	0	0	0	0	0	0	0	0	0	0	0	0	0	0	0	0	0	0	0	0	0	0	0	0	0	0	0	0	0	0	0	0	0	0	0	0	0	0
OTU_491	0	0	0	0	0	0	0	0	0	0	0	0	0	0	0	0	0	0	0	0	0	0	0	0	40	4	6	0	0	0	0	0	0	0	0	0	0	0	0	0	0	0	0	0	0	0	0	0	0
OTU_492	0	0	0	0	0	0	0	0	3	6	0	0	0	0	0	0	0	0	0	0	112	0	0	0	0	0	0	0	0	0	0	0	0	0	0	0	0	0	0	0	15	20	0	0	0	0	0	0	0
OTU_493	0	0	0	0	0	0	0	0	0	0	27	0	0	0	0	0	0	0	0	0	0	0	0	0	3	0	3	0	0	0	0	0	0	0	0	0	0	0	0	0	0	0	62	0	0	0	0	0	0
OTU_494	3	3	0	0	0	0	0	2	0	0	0	0	0	0	0	0	0	0	0	0	0	0	0	0	0	0	0	0	0	0	0	0	0	92	24	1	0	0	0	0	0	0	0	0	0	0	0	0	0
OTU_495	0	0	0	0	0	0	0	0	25	4	43	0	3	0	0	0	0	0	0	0	6	0	0	0	2	0	11	0	0	0	0	0	0	0	0	0	0	0	0	0	95	1	96	0	14	0	0	0	0
OTU_496	0	0	0	0	0	0	0	0	0	0	1	0	0	0	0	0	0	0	0	0	0	0	0	0	26	2	6	0	0	0	0	0	0	0	0	0	0	0	0	0	0	0	2	0	4	0	0	0	0
OTU_497	0	0	0	0	0	0	0	0	0	0	16	0	0	0	0	0	0	0	0	0	0	0	0	0	13	7	11	0	0	0	0	0	0	0	0	0	0	0	0	0	0	0	56	0	0	0	0	0	0
OTU_498	0	0	33	0	0	0	0	2	0	4	0	0	2	0	0	0	0	1	0	0	0	1	1	0	0	0	0	0	0	1	1	0	0	0	0	96	0	0	0	0	0	9	0	0	3	0	0	0	7
OTU_499	0	0	0	0	0	0	0	0	5	0	0	0	0	0	0	0	0	0	0	0	0	0	0	0	0	0	0	0	0	0	0	0	7	0	0	0	0	0	0	0	15	0	3	0	0	0	0	0	0
OTU_500	0	0	0	0	0	0	0	0	2	0	26	0	0	0	0	0	0	0	0	0	26	0	0	0	61	13	17	0	0	0	0	0	0	0	0	0	0	0	0	0	9	0	64	0	0	0	0	0	0
OTU_501	0	34	0	0	0	0	0	10	0	0	2	0	0	0	0	0	0	0	0	1	0	0	0	0	4	1	0	0	0	0	1	0	2	0	128	0	0	0	0	1	0	1	2	0	0	0	0	0	0
OTU_502	0	0	0	0	0	0	16	6	0	1	0	0	1	0	0	0	0	10	0	0	0	0	0	0	0	0	0	0	1	0	0	0	0	3	0	0	0	0	0	64	0	7	0	0	2	0	0	0	16
OTU_503	0	0	0	0	0	0	0	2	0	0	23	0	0	0	1	0	2	1	0	0	0	0	0	0	85	7	5	0	0	0	0	0	0	0	0	1	0	0	0	0	0	0	30	0	0	0	0	0	1
OTU_504	0	0	0	0	0	0	0	0	2	0	0	0	0	0	0	0	0	0	0	0	26	0	0	0	0	0	0	0	0	0	0	0	0	0	0	0	0	0	0	0	3	0	0	0	0	0	0	0	0
OTU_505	0	2	0	0	1	0	0	103	0	1	1	0	0	0	0	0	0	0	0	0	0	1	2	0	13	13	3	0	0	10	0	0	0	1	5	0	0	0	0	0	0	2	4	0	0	0	0	0	0
OTU_506	0	0	0	0	0	0	0	0	0	0	0	0	16	0	0	0	0	0	0	0	0	0	0	0	0	0	0	0	0	0	0	0	0	0	0	0	0	0	0	0	0	0	0	0	82	0	0	0	0
OTU_507	0	0	0	0	0	0	0	0	0	0	1	0	0	0	0	0	0	0	0	0	0	0	0	0	3	25	2	0	0	0	0	0	0	0	0	0	0	0	0	0	0	0	3	0	0	0	0	0	0
OTU_508	0	0	0	9	0	0	0	0	0	0	0	10	0	0	12	0	0	0	0	1	0	0	0	0	0	0	0	0	0	1	0	0	0	2	4	0	19	10	3	0	0	0	0	84	0	2	60	0	0
OTU_509	0	0	0	0	0	0	0	0	0	0	37	0	0	0	0	0	0	0	0	0	0	0	0	0	14	4	15	0	0	0	0	0	0	0	0	0	0	0	0	0	0	0	73	0	0	0	0	0	0
OTU_510	0	0	0	0	0	0	3	0	0	6	2	0	4	0	0	0	1	10	0	0	0	0	0	1	0	0	1	1	1	2	1	0	0	0	6	4	4	0	0	12	0	14	4	0	12	5	0	5	43
OTU_511	0	8	0	0	0	0	15	2	0	0	0	0	0	0	0	0	0	0	0	0	0	0	0	0	0	0	0	2	0	3	0	0	0	20	21	0	0	0	0	51	0	0	0	0	0	1	0	0	0
OTU_512	0	0	0	0	0	0	0	0	0	0	0	0	0	0	0	0	0	0	0	0	0	0	0	0	4	9	6	0	0	0	0	0	0	0	0	0	0	0	0	0	0	0	2	0	0	0	0	0	0
OTU_513	0	0	0	0	0	0	0	116	0	0	24	0	0	0	3	0	0	5	1	1	1	3	1	0	21	8	9	1	0	12	0	12	0	0	1	0	0	0	0	0	0	2	30	0	0	0	6	0	27
OTU_514	11	0	14	1	10	0	1	8	0	0	0	0	0	1	1	1	0	1	0	0	1	0	0	0	0	0	0	2	0	0	2	12	0	1062	0	28	6	33	51	0	0	4	0	2	2	1	0	1	0
OTU_515	0	0	0	0	0	0	1	0	0	0	0	0	0	1	12	1	0	0	8	16	0	0	0	0	0	0	0	0	0	0	0	0	0	11	1	0	0	0	0	0	0	0	0	0	0	15	40	10	0
OTU_516	0	0	0	0	0	0	0	0	41	0	0	0	0	0	0	0	0	0	0	0	0	0	0	0	0	0	0	0	0	0	0	0	0	0	0	0	0	0	0	0	91	0	0	0	0	0	0	0	0
OTU_517	0	4	0	2	0	0	0	0	0	0	0	10	0	0	0	0	0	0	0	1	0	0	0	0	0	0	0	3	0	0	0	0	0	4	21	0	4	2	4	0	0	0	0	62	0	0	0	0	0
OTU_518	0	0	0	0	0	0	0	6	0	0	0	0	20	0	0	0	0	0	0	0	0	0	0	1	0	0	0	0	4	24	0	0	0	0	0	0	0	0	0	0	0	0	0	0	66	0	0	0	0
OTU_519	0	0	0	0	0	0	4	0	35	1	0	1	0	0	0	0	0	0	0	1	264	0	0	0	11	1	2	0	0	0	0	0	0	0	0	0	0	0	0	0	108	0	0	0	0	0	0	0	0
OTU_520	0	0	0	0	0	0	0	33	0	0	4	1	0	0	0	0	1	0	0	0	0	0	0	0	24	19	4	0	0	4	0	0	0	0	0	0	0	0	0	0	0	0	6	1	0	0	0	0	1
OTU_521	0	0	0	0	0	0	0	0	0	0	49	0	0	0	0	0	0	0	0	0	0	0	0	0	0	1	0	0	0	0	0	0	0	0	0	0	0	0	0	0	0	1	90	0	0	0	0	0	0
OTU_522	0	0	0	0	0	1	0	52	0	0	0	0	0	0	0	0	0	0	0	0	0	10	0	0	0	0	0	0	0	7	0	0	0	0	0	0	0	0	0	0	0	1	0	0	0	0	0	0	0
OTU_523	0	0	0	0	1	5	0	310	0	43	0	1	400	0	0	0	1	64	0	7	0	12	16	17	0	0	2	5	1047	15	2	5	0	0	0	0	0	0	0	0	0	122	1	0	1253	0	1	0	200
OTU_524	0	0	0	0	0	0	0	0	0	0	0	0	0	0	0	0	0	0	0	0	0	0	0	0	0	0	0	0	0	0	0	0	0	2	0	0	5	1	128	0	0	0	0	1	0	0	0	0	0
OTU_525	0	0	0	0	0	0	0	0	0	0	0	0	0	0	0	0	0	0	0	0	0	1	0	0	0	0	0	0	0	0	0	19	0	1	0	0	0	0	0	0	0	0	0	0	0	0	0	0	0
OTU_526	0	0	5	0	0	0	11	5	0	0	0	0	0	0	0	0	0	0	0	1	0	0	0	0	0	0	0	81	0	0	0	0	0	3	1	18	0	0	0	22	0	1	0	3	0	0	0	0	0
OTU_527	0	0	0	0	0	0	0	0	0	0	20	0	0	0	0	0	0	0	0	0	0	0	0	0	17	8	27	0	0	0	0	0	0	0	0	0	0	0	0	0	0	0	56	0	0	0	0	0	0
OTU_528	0	0	0	0	0	0	0	0	0	0	35	0	0	0	0	0	0	0	0	0	0	0	0	0	16	4	5	0	0	0	0	0	0	0	0	0	0	0	0	0	0	0	75	0	0	0	0	0	0
OTU_529	0	0	0	0	0	0	0	0	8	0	10	0	1	0	0	0	0	0	0	0	52	0	0	0	3	2	3	0	1	1	0	0	0	0	0	0	0	0	0	0	33	0	40	1	0	0	0	0	0
OTU_530	0	0	23	0	0	0	0	0	0	0	0	0	0	0	0	0	1	1	0	0	0	0	0	0	1	0	0	0	0	0	0	0	0	3	2	102	0	0	0	2	0	46	0	0	0	0	0	0	0
OTU_531	0	0	0	0	0	0	0	0	0	0	59	0	0	0	0	0	0	0	0	0	0	0	0	0	2	0	2	0	0	0	0	0	1	0	0	0	0	0	0	0	0	1	126	0	0	0	0	0	0
OTU_532	0	0	0	0	0	0	0	33	0	3	0	0	0	0	0	0	1	12	0	0	0	0	16	3	0	0	0	1	2	21	6	0	0	0	0	0	0	0	0	0	0	4	0	0	4	0	0	0	50
OTU_533	0	0	0	0	0	0	1	0	15	4	0	0	0	0	0	0	0	0	0	0	7	0	0	0	0	0	0	0	1	0	0	0	0	0	0	0	0	0	0	13	63	18	0	0	3	0	0	0	0
OTU_534	0	0	0	0	0	0	0	0	7	0	28	0	0	0	0	0	0	0	0	0	0	0	0	0	1	1	2	0	0	0	0	0	0	0	0	0	0	0	0	0	11	1	72	0	0	0	0	0	0
OTU_535	0	0	1	0	0	0	3	0	0	9	0	0	1	0	0	0	1	1	0	0	0	0	0	0	7	0	17	0	15	0	0	0	0	0	0	4	0	0	0	11	0	30	0	0	3	0	0	0	3
OTU_536	0	0	0	0	0	0	0	0	5	0	23	0	0	0	0	0	0	0	0	0	0	0	0	0	22	13	20	0	0	0	0	0	0	0	0	0	0	0	0	1	17	0	47	0	0	0	0	0	0
OTU_537	0	1	0	0	0	1	0	0	0	0	0	1	0	4	9	0	32	1	20	13	0	0	3	0	0	0	0	0	0	0	0	0	0	0	0	0	0	4	3	0	0	0	0	12	0	10	48	6	3
OTU_538	0	0	0	0	0	0	1	0	0	0	0	0	0	0	0	0	0	0	1	0	0	0	0	0	0	0	0	0	0	0	0	0	0	0	0	1	0	0	1	150	0	0	0	0	0	0	0	1	0
OTU_539	0	0	0	0	0	0	1	0	8	0	1	0	0	0	0	0	0	0	0	1	12	0	0	0	1	1	0	0	0	0	0	0	0	0	0	0	0	0	0	0	117	0	0	0	0	0	0	0	0
OTU_540	0	0	0	0	0	0	0	0	0	0	0	0	0	0	0	0	0	0	0	0	0	0	0	0	0	0	0	0	0	0	0	0	8	0	0	0	0	0	0	0	0	0	0	0	0	0	0	0	0
OTU_541	0	0	0	0	0	0	17	0	0	0	0	0	0	0	0	0	0	0	1	1	0	0	0	0	0	0	0	0	0	0	0	0	0	0	0	3	0	0	0	70	0	0	0	1	0	0	0	0	1
OTU_542	0	0	0	0	0	0	1	0	0	4	0	0	9	0	0	0	0	0	0	0	0	0	0	2	2	6	0	0	3	0	0	0	0	0	0	0	0	0	0	3	0	15	0	0	25	0	0	0	0
OTU_543	0	0	1	0	0	0	0	1	0	3	0	14	0	3	0	2	2	0	0	0	0	0	0	0	0	0	0	5	0	0	0	0	0	0	0	1	0	0	0	0	0	16	0	75	0	6	0	0	0
OTU_544	0	0	0	0	0	0	0	0	0	0	9	0	0	0	0	0	0	0	0	0	0	0	0	0	21	13	13	0	0	0	0	0	0	0	0	0	0	0	0	0	0	0	10	0	0	0	0	0	0
OTU_545	1	2	4	12	8	0	3	0	0	2	0	3	0	7	5	1	3	2	4	4	0	0	0	0	0	0	0	6	3	0	0	0	0	12	12	22	42	41	24	11	0	5	0	22	0	17	24	11	6
OTU_546	0	0	0	0	0	0	0	0	0	0	19	0	0	0	0	0	0	0	0	0	0	0	0	0	20	6	10	0	0	0	0	0	0	0	0	0	0	0	0	0	0	0	41	0	0	0	0	0	0
OTU_547	0	0	0	0	0	0	0	0	0	0	14	0	0	0	0	0	0	0	0	0	0	0	0	0	2	1	13	0	0	0	0	0	0	0	0	0	0	0	0	0	0	0	30	0	0	0	0	0	0
OTU_548	0	5	9	0	0	0	0	3	0	9	0	21	0	0	0	0	0	1	0	0	0	0	0	0	0	0	0	0	0	0	0	0	0	1	15	16	1	0	36	2	0	34	0	78	0	0	0	2	7
OTU_549	0	0	2	0	1	0	0	0	0	0	0	0	0	17	8	26	11	0	3	3	0	0	0	0	0	0	0	5	0	0	1	0	0	0	0	0	0	0	0	0	0	0	0	2	0	90	21	62	6
OTU_550	0	0	5	0	0	0	0	0	0	0	0	0	0	0	0	0	0	0	0	0	0	20	4	0	0	0	0	0	0	0	0	0	0	0	0	9	0	0	0	0	0	0	0	0	0	0	0	0	0
OTU_551	0	1	0	8	2	0	4	0	0	0	0	1	0	0	1	0	9	0	3	2	0	0	0	0	0	0	0	4	0	0	0	0	0	3	2	0	35	13	25	6	0	0	0	14	0	3	8	4	1
OTU_552	1	1	0	0	0	0	0	8	0	1	0	0	0	2	0	0	0	0	1	2	0	3	0	0	0	0	0	1	1	6	0	0	0	23	12	0	2	7	2	3	0	2	0	0	0	5	3	0	0
OTU_553	0	0	0	0	0	0	0	0	0	0	8	0	0	0	0	0	0	0	0	0	0	0	0	0	14	10	14	0	0	0	0	0	0	0	0	0	0	0	0	0	0	0	23	0	0	0	0	0	0
OTU_554	0	0	0	0	0	0	0	0	0	0	0	0	0	0	0	0	0	0	0	0	0	0	0	0	0	0	0	0	30	0	0	0	0	0	0	0	0	0	0	0	0	0	0	0	0	0	0	0	0
OTU_555	0	2	0	0	0	0	0	0	0	0	0	0	0	0	0	0	0	0	0	0	0	0	0	0	0	0	0	0	0	0	0	0	0	2	0	0	0	0	137	0	0	0	0	0	0	0	0	0	0
OTU_556	0	0	0	0	0	0	0	3	0	1	22	0	0	0	0	0	0	0	0	0	0	0	0	0	15	7	23	0	1	1	0	0	0	0	0	0	0	0	0	1	0	0	57	0	0	0	0	0	0
OTU_557	0	5	1	8	22	0	0	0	0	1	0	0	0	2	0	0	2	0	1	0	0	1	0	0	0	0	0	2	0	0	3	0	0	37	3	7	35	60	94	0	0	3	0	0	0	0	0	1	0
OTU_558	0	0	0	0	0	0	0	0	1	0	0	0	0	0	0	0	0	0	0	0	48	0	0	0	2	0	1	0	2	0	0	0	0	0	0	0	0	0	0	0	1	0	0	0	1	0	0	0	0
OTU_559	0	0	0	0	0	0	0	0	0	0	0	0	0	0	0	0	0	0	0	0	33	0	0	0	0	0	0	0	0	0	0	0	0	0	0	0	0	0	0	0	0	0	0	0	0	0	0	0	0
OTU_560	0	0	28	0	0	0	0	0	0	2	0	0	0	0	0	0	0	0	0	0	0	0	0	0	0	0	0	0	0	0	0	0	0	0	0	91	0	0	0	0	0	4	0	0	0	0	0	2	0
OTU_561	0	0	0	0	0	0	0	0	0	0	27	0	0	0	0	0	0	0	0	0	0	0	0	0	2	4	24	0	0	0	0	0	0	0	0	0	0	0	0	0	0	0	67	0	0	0	0	0	0
OTU_562	0	0	0	0	0	0	0	0	0	0	1	0	0	0	0	0	0	0	0	0	0	0	0	0	7	0	20	0	0	0	0	0	0	0	0	0	0	0	0	0	0	0	13	0	0	0	0	0	0
OTU_563	0	0	0	0	0	0	0	0	150	0	3	0	0	0	0	0	0	0	0	0	0	0	0	0	59	4	31	0	0	0	0	0	4	0	0	0	0	0	0	0	331	0	0	0	0	0	0	0	0
OTU_564	0	0	0	0	0	0	0	5	0	1	0	0	0	0	0	0	0	3	0	0	0	0	11	2	0	0	0	1	0	7	0	0	0	0	0	0	0	0	0	0	0	1	0	0	2	0	0	0	13
OTU_565	0	19	0	0	0	0	12	0	0	0	0	0	0	0	0	0	0	0	0	0	0	0	0	0	0	0	0	0	0	0	0	0	0	2	40	0	0	0	0	49	0	0	0	0	0	0	0	0	0
OTU_566	0	0	0	0	0	0	0	0	0	0	0	0	0	0	0	0	0	0	0	0	0	0	0	0	0	1	0	0	0	0	0	0	3	0	0	0	0	0	0	0	0	0	0	0	0	0	0	0	0
OTU_567	0	0	0	12	9	0	0	0	0	0	0	0	0	0	0	0	0	0	0	0	0	0	0	0	0	0	0	0	0	0	0	0	0	0	2	0	50	34	42	1	0	0	0	0	0	0	0	0	0
OTU_568	0	6	2	0	0	0	2	3	0	2	0	2	0	0	0	0	3	0	0	0	0	0	0	0	0	0	0	0	0	0	0	0	0	48	13	1	1	0	0	13	0	1	0	6	0	0	0	0	1
OTU_569	0	0	0	0	0	0	1	0	2	1	0	0	13	0	0	0	0	0	0	0	16	0	0	0	1	6	3	0	0	0	0	0	0	0	0	0	0	0	0	0	1	13	2	0	59	0	0	0	0
OTU_570	0	0	0	0	0	0	0	0	0	0	0	0	13	0	0	0	0	0	0	0	0	0	0	1	0	0	0	0	0	0	0	0	0	0	0	0	0	0	0	0	0	0	0	0	64	0	0	0	0
OTU_571	0	0	0	0	0	0	0	0	0	0	0	0	0	0	0	0	0	0	0	1	0	9	0	0	0	0	0	0	0	5	0	9	0	0	0	0	0	0	0	0	0	0	0	0	0	0	0	0	0
OTU_572	0	0	0	0	0	0	0	0	0	0	16	0	0	0	0	0	0	0	0	0	0	0	0	0	3	3	16	0	0	0	0	0	0	0	0	0	0	0	0	0	1	1	65	0	0	0	0	0	0
OTU_573	0	0	0	0	0	0	0	10	0	0	2	0	21	0	0	0	0	0	0	0	0	0	0	0	0	0	0	0	0	0	0	0	0	0	0	0	0	0	0	0	0	0	9	0	151	0	0	0	0
OTU_574	0	0	0	0	0	0	0	0	0	0	3	0	0	0	0	0	0	0	0	0	7	0	0	0	1	14	19	0	0	0	0	0	0	0	0	0	0	0	0	0	2	2	7	0	0	0	0	0	0
OTU_575	0	0	0	0	0	0	0	0	1	1	0	0	0	0	0	0	0	5	0	0	0	2	5	0	0	0	0	0	0	35	5	11	0	0	0	0	0	0	0	0	0	4	0	0	0	0	0	0	6
OTU_576	0	0	0	0	0	0	0	0	0	0	33	0	0	0	0	0	0	0	0	0	0	0	0	0	1	0	3	0	0	0	0	0	0	0	0	0	0	0	0	0	0	0	70	0	0	0	0	0	0
OTU_577	0	0	0	0	0	0	0	33	0	0	0	0	6	0	0	0	0	0	0	0	0	3	0	0	0	0	0	0	11	15	0	0	0	0	0	0	0	0	0	0	0	1	0	0	38	0	0	0	0
OTU_578	0	0	0	0	0	0	0	0	4	0	15	0	0	0	0	0	0	0	0	0	0	0	0	0	53	12	10	0	0	0	0	0	0	0	0	0	0	0	0	0	8	0	25	0	0	0	0	0	0
OTU_579	0	0	0	0	0	0	0	0	0	0	2	0	0	0	0	0	0	0	0	0	0	0	0	0	49	18	12	0	0	0	0	0	0	0	0	0	0	0	0	0	0	0	2	0	0	0	0	0	0
OTU_580	0	0	0	0	0	0	0	0	0	0	36	0	0	0	0	0	0	0	0	0	0	0	0	0	3	0	4	0	0	0	0	0	0	0	0	0	0	0	0	0	0	0	60	0	0	0	0	0	0
OTU_581	1	7	29	104	70	3	66	33	2	7	0	166	2	82	47	92	301	33	134	121	0	0	3	0	1	0	0	185	1	14	2	2	0	27	9	51	208	110	142	132	0	12	0	503	0	194	130	174	69
OTU_582	0	0	9	0	0	0	5	0	0	9	0	0	0	1	0	1	1	25	0	0	1	0	6	20	0	0	0	0	0	2	1	19	0	0	0	25	0	0	0	10	1	31	0	0	0	1	0	0	69
OTU_583	0	0	0	0	0	0	0	0	0	2	0	0	20	0	0	0	0	0	0	0	0	3	0	0	0	0	0	0	17	0	0	0	0	0	0	0	0	0	0	0	0	10	0	0	76	0	0	0	1
OTU_584	1	2	0	122	133	0	4	0	0	0	0	15	0	9	70	4	7	0	28	23	0	0	0	0	0	0	0	12	0	0	0	0	0	45	7	1	562	437	146	6	0	0	0	139	0	26	352	1	0
OTU_585	0	0	0	0	0	0	0	0	0	0	1	0	0	0	0	0	0	0	0	0	0	0	0	0	21	5	3	0	0	0	0	0	1	0	0	0	0	0	0	0	0	0	1	0	0	0	0	0	0
OTU_586	0	0	0	0	0	0	0	0	0	0	1	0	0	0	0	0	0	0	0	0	0	0	0	0	1	0	1	0	0	0	0	0	0	0	0	0	0	0	0	0	0	0	28	0	0	0	0	0	0
OTU_587	0	1	3	1	0	0	0	0	0	0	0	0	0	1	1	3	0	2	3	2	0	0	0	0	0	0	0	0	0	0	2	0	0	4	1	12	0	1	5	0	0	0	0	2	0	14	11	14	4
OTU_588	0	0	0	0	0	0	0	0	0	0	24	0	0	0	0	0	0	0	0	0	0	0	0	0	0	6	21	0	0	0	0	0	7	0	0	0	0	0	0	0	0	0	59	0	0	0	0	0	0
OTU_589	0	0	0	0	0	0	0	4	0	0	21	0	0	0	0	0	0	1	0	0	0	0	0	0	23	13	10	0	0	0	0	1	0	0	0	0	0	0	0	0	0	1	23	0	1	0	2	0	1
OTU_590	0	1	0	11	7	0	4	1	0	0	0	5	0	4	3	0	30	1	5	3	0	0	0	0	0	0	0	23	0	0	0	1	0	8	5	1	41	24	23	10	0	0	0	37	0	11	38	9	1
OTU_591	0	0	0	0	0	0	0	0	1	0	0	0	0	0	0	0	0	0	0	0	26	0	0	0	0	0	0	0	0	0	0	0	0	0	0	0	0	0	0	0	1	0	0	0	0	0	0	0	0
OTU_592	0	0	0	0	0	0	0	7	0	0	0	0	14	0	0	0	1	0	0	0	0	0	0	0	0	0	0	0	9	0	0	0	0	0	0	0	0	0	0	0	0	0	0	0	57	0	0	0	0
OTU_593	0	0	0	0	0	0	0	0	10	0	0	0	0	0	0	0	0	0	0	0	0	0	0	0	5	7	0	0	0	0	0	0	0	0	0	0	0	0	0	0	66	0	0	0	0	0	0	0	0
OTU_594	0	0	0	0	0	0	0	0	0	0	0	0	0	0	0	0	0	0	0	0	3	0	0	0	0	1	0	0	0	0	0	1	2	0	0	0	0	0	0	0	1	0	2	0	0	0	0	0	0
OTU_595	0	0	0	0	0	0	0	0	0	0	0	0	0	0	0	0	0	0	0	0	0	0	0	0	0	0	0	0	0	0	0	0	1	0	0	0	0	0	0	0	0	0	0	0	0	0	0	0	0
OTU_596	1	2	0	22	15	0	0	0	0	0	0	2	0	0	4	0	4	0	0	0	0	0	0	0	0	0	0	0	0	0	0	0	0	3	3	0	83	51	23	1	0	0	0	21	0	0	9	0	0
OTU_597	0	0	0	0	0	0	0	1	0	0	0	0	7	0	0	0	0	4	0	0	4	0	0	0	0	0	0	0	0	0	0	0	0	0	0	1	0	0	0	0	9	5	1	0	65	0	0	0	4
OTU_598	0	0	0	0	0	0	0	0	0	0	18	0	0	0	0	0	0	0	0	0	0	0	0	0	0	6	2	0	0	1	0	0	0	0	0	0	0	0	0	0	0	0	25	1	0	0	0	0	0
OTU_599	0	0	0	0	0	0	1	0	2	0	0	0	0	0	0	0	0	0	0	0	49	0	0	0	0	0	0	0	0	0	0	0	0	0	0	0	0	0	0	0	4	0	0	0	0	0	0	0	0
OTU_600	0	0	0	0	0	0	0	0	28	0	0	0	0	0	0	0	0	0	0	0	0	0	0	0	0	0	0	0	0	0	0	0	0	0	0	0	0	0	0	0	52	0	0	0	0	0	0	0	0
OTU_601	0	0	0	0	0	0	0	0	0	0	7	0	0	0	0	0	0	0	0	0	0	0	0	0	4	7	1	0	0	0	0	0	0	0	0	0	0	0	0	0	0	0	25	0	0	0	0	0	0
OTU_602	0	0	0	0	0	0	1	0	0	0	5	0	0	0	0	0	0	0	0	1	51	0	0	0	0	0	0	0	0	0	0	0	1	0	0	0	0	0	0	0	4	0	13	0	0	0	0	0	0
OTU_603	0	0	0	0	0	0	0	4	0	0	0	0	18	0	0	0	0	1	0	0	0	0	0	0	0	0	0	0	0	0	0	0	0	0	0	0	0	0	0	0	0	1	0	0	72	0	0	0	2
OTU_604	0	0	0	0	0	0	0	0	0	0	2	0	0	0	0	0	0	0	0	0	0	0	0	0	14	3	2	0	0	0	0	0	0	0	0	0	0	0	0	0	0	0	16	0	0	0	0	0	0
OTU_605	0	0	0	0	0	0	0	2	0	0	0	0	3	0	0	0	0	3	0	0	0	1	9	0	0	0	0	0	0	4	2	0	0	0	0	0	0	0	0	0	0	2	0	0	7	0	0	0	10
OTU_606	0	0	0	0	0	0	0	0	0	0	9	0	0	0	0	0	0	0	0	0	0	0	0	0	9	2	9	0	0	0	0	0	0	0	0	0	0	0	0	0	0	0	14	0	0	0	0	0	0
OTU_607	0	0	0	0	0	0	0	0	0	1	0	1	0	0	0	2	0	11	1	0	0	0	5	0	0	1	1	0	0	2	2	0	0	0	0	1	1	0	0	0	0	0	0	1	0	1	6	2	67
OTU_608	0	37	0	0	0	0	0	0	0	0	0	0	0	0	0	0	0	0	0	0	0	0	0	0	0	0	0	1	0	0	0	0	0	10	75	0	0	0	0	7	0	0	0	0	0	0	0	0	0
OTU_609	0	0	0	0	0	0	0	35	0	7	0	0	0	0	0	0	0	0	0	0	0	0	0	0	0	0	0	1	1	0	0	0	0	0	0	0	0	0	0	0	0	69	0	0	0	0	0	0	0
OTU_610	0	0	0	0	0	0	1	0	0	9	2	0	9	0	0	0	0	1	0	0	0	0	0	0	0	0	0	0	2	0	0	0	0	0	0	0	0	0	0	1	0	42	1	0	18	0	0	0	5
OTU_611	0	0	0	0	0	0	0	0	0	0	0	0	0	0	0	0	0	0	0	0	0	0	0	0	30	12	1	0	0	0	0	0	0	0	0	0	0	0	0	0	0	0	4	0	0	0	0	0	0
OTU_612	0	0	0	0	0	0	0	0	0	0	36	0	0	0	0	0	0	0	0	0	0	0	0	0	18	6	34	0	0	0	0	0	0	0	0	0	0	0	0	0	0	0	50	0	0	0	0	0	0
OTU_613	5	9	1	0	0	0	0	9	0	0	0	0	0	0	0	0	0	0	0	0	0	0	0	0	0	0	0	0	1	0	0	0	0	121	15	4	0	0	0	1	0	0	0	0	0	0	0	0	0
OTU_614	0	0	0	0	0	0	0	0	1	0	0	0	0	0	0	0	0	0	0	0	34	0	0	0	27	6	4	0	0	0	0	0	0	0	0	0	0	0	0	0	1	0	0	0	0	0	0	0	0
OTU_615	0	0	0	0	0	0	0	0	12	0	0	1	0	0	0	0	0	0	0	0	0	0	0	0	6	1	0	0	0	0	0	0	3	0	0	0	0	0	0	0	31	0	0	0	0	0	0	0	0
OTU_616	0	0	0	0	0	0	0	1	0	0	20	0	0	0	0	0	0	0	0	0	0	0	0	0	2	1	0	0	0	0	0	0	0	0	0	0	0	0	0	0	7	0	51	0	0	0	0	0	0
OTU_617	0	7	0	0	0	0	0	5	0	0	0	5	0	0	0	0	0	0	0	0	0	0	0	0	0	0	0	25	0	3	0	5	0	6	9	0	0	0	0	0	0	2	0	34	0	0	0	0	10
OTU_618	0	0	0	0	0	0	0	0	4	0	0	0	0	0	0	0	0	0	0	0	22	0	0	0	36	10	5	0	0	0	0	0	0	0	0	0	0	0	0	0	44	0	0	0	0	0	0	0	0
OTU_619	0	0	21	0	0	0	2	0	0	0	0	5	0	12	2	8	0	0	0	0	0	0	0	0	0	0	0	7	0	1	0	1	0	21	0	64	0	0	0	6	0	0	0	30	0	22	12	21	1
OTU_620	0	0	0	0	0	0	1	0	1	0	0	0	0	0	0	0	0	0	0	0	22	0	0	0	0	0	0	0	0	0	0	0	0	0	0	0	0	0	0	0	2	0	0	0	0	0	0	0	0
OTU_621	0	0	0	0	0	0	0	0	22	0	0	0	0	0	0	0	0	0	0	0	3	0	0	0	0	0	0	0	4	0	0	0	0	0	0	0	0	0	0	0	50	0	0	0	0	0	0	0	0
OTU_622	0	0	0	0	0	0	0	0	0	0	0	0	0	0	0	0	0	0	0	0	63	0	0	0	0	0	0	0	0	0	0	0	0	0	0	0	0	0	0	0	0	0	0	0	0	0	0	0	0
OTU_623	0	0	1	0	0	0	0	9	0	0	0	0	0	0	0	0	0	1	0	0	0	0	4	1	0	0	0	0	3	1	1	0	0	0	0	2	0	0	0	2	0	2	0	0	0	0	0	0	30
OTU_624	0	0	1	0	0	0	0	1	0	10	0	0	1	3	0	2	2	9	2	0	0	0	1	0	0	0	0	0	0	0	0	0	0	2	0	5	0	0	0	0	1	27	0	0	12	1	1	2	52
OTU_625	0	0	0	0	0	0	0	15	0	4	1	0	2	0	0	0	0	9	0	0	0	0	0	9	0	0	0	0	0	0	3	0	0	2	0	0	0	0	0	0	1	28	0	0	12	0	0	0	27
OTU_626	0	0	0	0	0	0	0	0	39	1	25	0	0	0	0	0	0	0	0	0	95	0	0	0	52	15	19	0	0	0	0	0	0	0	0	0	0	0	0	0	2	0	24	0	0	0	0	0	0
OTU_627	0	0	0	0	0	0	0	0	16	0	0	0	0	0	0	0	0	0	0	0	0	0	0	0	0	0	0	0	0	0	0	0	0	0	0	0	0	0	0	0	59	0	0	0	0	0	0	0	0
OTU_628	0	0	0	0	0	0	0	0	2	0	0	0	0	0	0	0	0	0	0	0	25	0	0	0	0	0	0	0	0	0	0	0	0	0	0	0	0	0	0	0	2	0	1	0	0	0	0	0	0
OTU_629	0	0	0	12	6	0	0	0	0	0	0	1	0	0	0	0	1	0	0	0	0	0	0	0	0	0	0	3	0	0	0	0	0	0	1	0	45	25	32	0	0	0	0	7	0	0	5	0	0
OTU_630	0	0	0	0	0	0	0	0	2	1	1	0	0	0	0	0	0	0	0	0	0	0	0	0	36	2	10	0	0	0	0	0	0	0	0	0	0	0	0	0	6	0	2	0	0	0	0	0	0
OTU_631	0	0	0	0	0	0	0	0	0	0	19	0	0	0	0	0	0	0	0	0	0	0	0	0	7	5	7	0	0	0	0	0	0	0	0	0	0	0	0	0	0	0	47	0	0	0	0	0	0
OTU_632	0	0	0	0	0	0	0	15	0	4	0	0	2	0	0	0	0	6	0	0	2	0	6	11	0	0	0	1	7	3	23	0	0	0	0	1	0	0	0	3	0	12	0	0	33	3	0	2	28
OTU_633	0	0	0	0	0	0	0	0	1	1	19	0	19	0	0	0	0	0	0	0	40	0	0	0	3	2	1	0	10	0	0	0	0	0	0	0	0	0	0	0	2	1	44	0	120	0	0	0	0
OTU_634	0	0	0	0	0	0	0	0	0	0	0	0	0	0	0	0	0	1	0	0	0	1	0	0	0	0	0	0	0	0	76	0	0	0	0	0	0	0	0	0	0	0	0	0	0	0	0	0	6
OTU_635	0	0	0	0	0	0	0	0	40	0	0	0	0	0	0	0	0	0	0	0	0	0	0	0	0	0	0	0	0	0	0	0	0	0	0	0	0	0	0	0	94	0	0	0	0	0	0	0	0
OTU_636	0	0	0	0	0	0	1	39	0	0	0	1	0	1	0	0	4	6	0	0	0	3	3	0	0	0	0	1	3	16	0	3	0	0	0	0	0	0	0	6	0	0	0	6	0	5	4	3	30
OTU_637	0	0	0	0	0	0	0	9	0	1	0	0	15	0	0	0	0	0	0	1	0	1	0	1	0	0	0	0	17	2	0	0	0	0	0	0	0	0	0	0	0	0	0	0	55	0	0	1	1
OTU_638	0	0	0	0	0	0	0	0	0	0	0	0	0	0	0	0	0	0	0	0	0	0	0	0	33	1	4	0	0	0	0	0	0	0	0	0	0	0	0	0	0	0	0	0	0	0	0	0	0
OTU_639	0	0	0	0	0	0	0	6	0	0	0	0	0	0	0	0	0	0	0	0	0	5	0	0	0	0	0	0	0	36	0	0	0	0	0	0	0	0	0	0	0	0	0	0	0	0	0	0	0
OTU_640	0	0	0	0	0	0	1	0	6	0	8	0	0	0	0	0	0	0	0	0	18	0	0	0	21	5	3	0	1	0	0	0	0	0	0	0	0	0	0	0	9	0	8	0	0	0	0	0	0
OTU_641	0	0	0	0	0	0	0	0	0	0	12	0	0	0	0	0	0	0	0	0	0	0	0	0	4	4	2	0	0	0	0	0	0	0	0	0	0	0	0	0	0	0	32	0	0	0	0	0	0
OTU_642	0	4	12	1	5	2	1	1	3	6	0	3	6	1	7	1	2	0	14	17	0	1	0	0	0	0	0	1	1	0	1	7	0	39	3	61	21	13	5	4	4	5	1	5	2	5	18	4	14
OTU_643	0	0	0	0	0	0	0	0	0	1	0	0	0	0	0	0	0	1	0	0	0	6	5	3	0	0	0	0	0	0	8	3	0	0	0	1	0	0	0	0	0	0	0	0	0	1	0	0	3
OTU_644	0	9	0	1	0	0	0	15	0	1	0	0	0	0	1	0	0	0	0	1	0	1	0	0	0	0	0	1	1	6	0	3	0	26	13	0	0	1	6	3	0	0	0	3	0	4	2	1	0
OTU_645	1	9	1	0	0	0	1	1	0	2	0	0	0	0	0	0	0	0	0	0	1	0	0	0	0	0	0	0	0	1	0	0	0	45	16	7	1	1	0	2	0	0	3	4	0	0	0	0	1
OTU_646	0	0	0	11	7	0	0	0	0	0	0	0	0	0	0	0	0	0	0	0	0	0	0	0	0	0	0	0	0	0	0	0	0	0	0	0	30	13	5	0	0	0	0	0	0	0	0	0	0
OTU_647	0	0	0	0	0	0	0	0	0	0	24	0	0	0	0	0	0	0	0	0	0	1	0	0	9	2	12	0	2	0	0	0	0	0	0	0	0	0	0	0	0	1	57	0	0	0	0	0	1
OTU_648	0	0	0	0	0	0	0	0	0	0	11	0	0	0	0	0	0	0	0	0	0	0	0	0	17	11	6	0	0	0	0	0	0	0	0	0	0	0	0	0	0	0	11	0	0	0	0	0	0
OTU_649	0	0	0	0	0	0	0	0	0	0	0	1	5	5	11	3	4	0	5	4	0	0	0	0	0	0	0	1	0	0	1	1	0	0	0	0	0	0	0	0	3	6	0	10	12	16	41	10	1
OTU_650	0	2	0	0	0	0	0	2	0	14	0	1	0	0	1	0	0	0	0	0	0	1	0	14	0	0	0	0	43	0	0	17	0	0	0	0	0	0	0	0	0	62	0	0	1	0	0	0	0
OTU_651	0	0	0	0	0	0	0	0	0	0	0	0	0	0	0	0	0	0	0	0	0	0	0	0	7	2	0	0	0	0	0	0	4	0	0	0	0	0	0	0	0	0	0	0	0	0	0	0	0
OTU_652	0	0	0	0	0	0	0	13	0	1	1	0	6	0	0	0	0	0	0	0	0	0	0	0	6	0	0	0	15	0	0	0	0	0	0	0	0	0	0	0	0	1	0	0	60	0	0	0	2
OTU_653	0	0	1	0	0	0	0	27	0	5	0	0	0	0	0	0	0	1	0	0	0	0	4	6	0	0	0	0	0	1	5	0	0	0	0	0	0	0	0	1	0	9	0	0	4	0	0	0	1
OTU_654	1	10	1	0	0	0	0	0	0	0	0	0	0	0	0	0	0	0	0	0	0	0	0	0	0	0	0	0	0	0	0	0	0	47	25	3	0	0	0	0	0	0	0	0	0	0	0	0	0
OTU_655	0	0	2	0	0	0	0	1	0	0	0	0	0	3	0	4	0	98	0	0	0	0	0	0	0	1	0	0	0	0	24	0	0	0	0	0	0	0	0	0	0	0	0	0	0	5	5	10	411
OTU_656	0	0	0	0	0	0	0	32	0	0	0	0	9	0	1	0	0	0	0	0	0	0	0	0	0	0	0	0	18	2	0	0	0	0	0	0	0	0	0	0	0	0	0	0	31	0	0	0	0
OTU_657	0	0	0	0	0	0	0	0	32	0	0	0	0	0	0	0	0	0	0	0	0	0	0	0	0	0	0	0	0	0	0	0	0	0	0	0	0	0	0	0	76	0	0	0	0	0	0	0	0
OTU_658	0	0	0	0	0	0	2	2	0	0	0	0	1	3	0	2	0	5	0	1	0	0	0	0	0	0	0	0	1	0	0	0	0	0	0	0	0	0	0	4	0	3	0	0	3	6	1	8	14
OTU_659	0	0	0	0	0	0	0	0	0	0	30	0	0	0	0	0	0	0	0	0	0	0	0	0	12	13	32	0	0	0	0	0	0	0	0	0	0	0	0	0	0	0	81	0	0	0	0	0	0
OTU_660	0	0	1	13	11	0	0	1	0	0	0	0	0	0	0	0	0	0	0	0	0	0	0	0	0	0	0	0	0	0	0	0	0	1	0	0	37	27	28	0	0	0	0	0	0	0	0	0	0
OTU_661	0	17	0	2	1	0	0	7	1	0	0	0	0	0	1	1	0	0	1	1	0	2	1	1	0	0	0	1	5	4	0	1	0	39	28	1	4	4	3	4	1	1	0	1	1	3	5	1	1
OTU_662	0	0	0	0	0	0	0	0	0	0	7	0	0	0	0	0	0	0	0	0	0	0	0	0	6	4	10	0	0	0	0	0	0	0	0	0	0	0	0	0	0	0	24	0	0	0	0	0	0
OTU_663	0	0	0	0	0	0	0	0	22	0	2	0	0	0	0	0	0	0	0	0	0	0	0	0	1	3	0	0	0	0	0	0	0	0	0	0	0	0	0	0	41	0	1	0	0	0	0	0	0
OTU_664	1	2	1	1	1	0	0	39	3	7	0	2	1	0	1	0	0	3	3	2	0	5	0	0	1	0	0	1	1	25	1	0	0	10	2	2	0	8	13	14	10	26	0	2	3	2	3	1	9
OTU_665	0	0	0	0	0	0	0	1	0	0	0	0	0	0	1	1	0	2	0	1	0	10	5	5	0	0	0	0	0	8	28	2	0	0	0	1	0	0	0	0	0	1	0	0	1	2	0	1	18
OTU_666	0	2	0	0	0	0	0	0	0	0	0	0	0	0	0	0	0	0	0	0	0	0	0	0	0	0	0	0	0	0	0	0	0	19	7	0	0	0	74	0	0	0	0	0	0	0	0	0	0
OTU_667	0	0	0	0	0	0	0	28	0	0	46	0	0	0	1	0	0	0	1	0	0	0	0	0	18	21	30	1	1	1	0	1	0	0	0	0	0	0	0	0	0	1	86	0	1	0	1	0	1
OTU_668	0	0	0	0	0	0	0	0	17	3	27	0	0	0	0	0	0	0	0	0	0	0	0	0	14	5	4	0	1	0	0	0	2	0	0	0	0	0	0	0	43	0	42	0	0	0	0	0	0
OTU_669	0	7	1	4	10	0	2	0	0	1	0	2	0	0	0	0	0	1	0	0	0	0	0	0	0	0	0	2	0	0	2	0	0	57	11	4	13	22	2	19	0	1	0	6	2	2	0	1	12
OTU_670	0	0	0	0	0	0	0	0	0	0	0	0	0	0	0	0	0	0	0	0	60	0	0	0	0	0	0	0	0	0	0	0	0	0	0	0	0	0	0	0	2	0	0	0	0	0	0	0	0
OTU_671	0	0	2	0	0	0	0	0	0	1	0	0	0	0	0	0	0	9	0	0	0	0	1	6	0	0	0	0	0	0	4	8	0	2	1	1	0	0	0	2	0	2	0	0	0	0	1	1	27
OTU_672	0	18	1	6	2	0	5	2	0	1	0	0	0	0	0	0	0	0	6	0	0	0	0	0	0	0	0	0	0	1	0	0	0	0	76	1	18	20	15	8	0	4	0	4	0	0	3	0	0
OTU_673	0	0	0	0	0	0	0	0	0	0	1	0	0	0	0	0	0	0	0	0	0	0	0	0	20	10	3	0	0	0	0	0	0	0	0	0	0	0	0	0	0	0	0	0	0	0	0	0	0
OTU_674	0	1	1	0	0	0	0	0	0	0	0	2	0	0	0	0	0	0	0	0	0	0	0	0	0	0	0	2	0	0	0	0	0	72	9	4	0	0	0	0	0	0	0	8	0	0	0	0	0
OTU_675	0	0	0	0	0	0	0	1	0	2	0	0	0	0	0	0	0	5	0	0	0	0	4	0	0	0	0	0	3	2	2	0	0	0	0	0	0	0	0	0	0	3	0	0	5	0	0	0	22
OTU_676	0	11	16	6	1	0	0	0	1	1	0	1	1	0	8	1	4	0	6	10	0	0	1	0	0	0	0	4	0	0	0	3	0	27	15	55	8	7	4	0	1	3	0	10	2	2	15	7	3
OTU_677	0	0	0	0	0	0	0	0	0	0	9	0	0	0	0	0	0	0	0	0	0	0	0	0	3	2	0	0	0	0	0	0	0	0	0	0	0	0	0	0	0	0	53	0	0	0	0	0	0
OTU_678	0	0	0	0	0	0	0	7	0	1	0	12	0	0	0	0	0	2	0	0	0	0	0	0	0	2	0	1	18	3	0	0	0	0	0	0	0	0	0	0	0	3	0	35	0	0	0	0	6
OTU_679	0	3	0	0	0	0	0	0	0	0	0	2	0	0	0	0	0	0	0	0	0	0	0	0	0	0	0	1	0	27	0	0	0	2	3	0	0	0	0	0	0	0	0	5	1	4	0	3	1
OTU_680	0	0	21	0	0	0	0	2	0	0	0	0	0	0	0	0	0	0	0	0	0	0	0	0	0	0	0	0	0	0	0	0	0	0	0	82	0	0	3	0	0	0	0	6	0	0	0	0	0
OTU_681	0	0	0	0	0	0	0	74	0	8	0	0	13	0	0	0	0	0	0	0	0	0	0	2	0	0	0	3	13	4	0	0	0	0	0	0	0	0	0	0	0	33	0	0	38	0	0	0	0
OTU_682	0	0	0	0	0	0	0	0	0	0	5	0	0	0	0	0	0	0	0	0	0	0	0	0	8	1	8	0	0	0	0	0	0	0	0	0	0	0	0	0	0	0	8	0	0	0	0	0	0
OTU_683	0	0	0	0	0	0	0	0	31	0	31	0	0	0	0	0	0	0	0	0	15	0	0	0	1	2	23	0	0	0	0	0	0	0	0	0	0	0	0	0	45	0	42	0	0	0	0	0	0
OTU_684	0	0	0	0	0	0	0	1	0	0	0	0	0	0	0	0	0	0	0	0	0	0	0	0	0	0	0	0	0	0	0	0	7	0	0	0	0	0	0	0	0	0	0	0	0	0	0	0	0
OTU_685	0	0	0	0	0	0	0	0	2	0	160	0	0	0	0	0	3	0	0	0	6	0	0	0	199	77	175	0	0	0	0	0	0	0	0	0	0	0	0	0	1	0	316	0	0	0	0	0	0
OTU_686	0	0	0	0	0	0	0	1	0	1	8	0	13	0	0	0	1	0	0	0	5	1	0	1	3	6	8	0	2	0	0	0	0	0	0	0	0	0	0	0	0	0	18	0	32	0	0	0	0
OTU_687	0	0	0	0	0	0	0	56	0	0	0	0	5	0	0	0	0	2	0	0	0	0	0	0	0	0	0	1	2	3	0	0	0	0	0	0	0	0	0	0	0	0	0	0	18	0	0	0	0
OTU_688	0	0	14	3	5	0	13	0	0	1	11	0	0	0	0	0	0	0	0	0	1	0	0	0	1	2	8	0	0	0	0	0	0	2	0	29	15	8	11	63	0	1	9	0	0	4	0	2	1
OTU_689	0	0	0	0	0	0	0	5	0	0	0	0	4	0	0	0	0	2	0	0	0	0	0	2	0	0	0	0	0	2	1	0	0	0	0	0	0	0	0	0	0	2	0	0	58	0	0	0	18
OTU_690	0	0	0	0	0	0	0	0	21	0	0	0	0	0	0	0	0	0	0	0	25	0	0	0	0	0	0	0	0	1	0	0	0	0	0	0	0	0	0	0	48	0	0	0	0	0	0	0	0
OTU_691	0	0	0	0	0	0	1	1	2	2	0	0	1	0	0	0	0	0	0	0	19	0	0	0	9	5	2	0	5	0	0	0	0	0	0	0	0	0	0	10	9	23	9	0	17	0	0	0	0
OTU_692	0	0	0	0	0	0	0	0	0	0	1	0	0	0	0	0	0	0	0	0	0	0	0	0	0	0	0	0	0	0	0	0	1	0	0	0	0	0	0	0	0	0	5	0	0	0	0	0	0
OTU_693	1	0	21	0	2	1	0	0	0	0	0	0	0	0	0	0	0	0	2	1	0	0	0	0	0	0	0	0	0	1	0	0	0	6	2	60	5	4	21	0	0	0	0	2	0	1	0	1	0
OTU_694	0	0	0	0	0	0	0	1	0	0	0	0	10	0	0	0	0	1	0	0	0	0	0	0	0	0	0	0	0	1	1	0	0	0	0	0	0	0	0	0	0	0	0	0	56	0	0	0	0
OTU_695	0	0	0	0	0	0	0	0	0	0	46	0	0	0	0	0	0	0	0	0	0	0	0	0	10	2	7	0	0	0	0	0	0	0	0	0	0	0	0	0	0	0	128	0	0	0	0	0	0
OTU_696	0	0	0	6	7	0	0	0	0	0	0	0	0	0	0	0	0	0	0	0	0	0	0	0	0	0	0	0	0	0	0	0	0	0	0	0	32	15	10	0	0	0	0	0	0	0	0	0	0
OTU_697	0	0	0	0	0	0	0	0	0	0	11	0	0	0	0	0	0	0	0	0	0	0	1	0	6	2	4	0	0	0	0	0	0	0	0	0	0	0	0	0	0	0	34	0	0	0	0	0	0
OTU_698	0	0	0	0	0	0	0	0	0	0	0	0	0	0	0	0	0	0	0	0	0	8	0	0	0	0	0	0	0	0	0	0	0	0	0	0	0	0	0	0	0	0	0	0	0	0	0	0	0
OTU_699	0	5	4	1	0	4	4	0	1	23	0	4	7	48	2	49	0	18	134	174	0	0	0	0	0	0	0	0	2	0	3	0	0	14	13	39	0	0	0	31	0	80	0	51	36	239	11	221	91
OTU_700	0	0	0	0	0	0	0	3	0	0	0	0	1	0	0	0	0	0	0	0	0	0	0	0	0	0	0	0	19	1	0	0	0	0	0	0	0	0	0	0	0	0	0	0	9	0	0	0	0
OTU_701	0	0	0	0	0	0	0	6	0	1	5	0	0	0	1	0	0	1	0	0	0	0	0	0	14	10	6	0	0	0	0	0	0	1	1	0	0	0	0	0	0	3	1	0	0	0	2	0	0
OTU_702	0	0	0	0	0	0	0	0	0	0	9	0	0	0	0	0	0	0	0	0	0	0	0	0	0	3	18	0	0	0	0	0	0	0	0	0	0	0	0	0	0	0	32	0	0	0	0	0	0
OTU_703	0	0	0	0	0	0	0	0	20	0	0	0	0	0	0	0	0	0	0	0	11	0	0	0	0	0	0	0	0	0	0	0	0	0	0	0	0	0	0	0	55	0	0	0	0	0	0	0	0
OTU_704	5	45	78	0	1	0	8	11	0	5	0	67	37	96	222	108	121	51	33	27	0	11	20	24	1	0	0	34	3	0	1	0	0	445	69	231	19	2	0	17	0	28	0	286	106	267	14	286	191
OTU_705	0	0	0	0	0	0	0	5	0	0	0	0	0	0	0	0	1	1	0	0	0	1	0	0	0	0	0	3	0	22	1	0	0	0	0	0	0	0	0	0	0	0	0	1	2	0	0	1	1
OTU_706	0	0	0	0	0	0	0	19	0	0	0	0	5	0	0	0	0	2	0	0	0	1	0	0	0	0	0	1	9	0	0	0	0	0	0	0	0	0	0	0	0	3	0	0	17	0	0	0	4
OTU_707	0	0	0	0	0	0	0	0	0	0	0	0	0	0	0	0	0	0	0	0	0	0	0	0	0	1	0	0	0	0	0	0	1	0	0	0	0	0	0	0	0	0	0	0	0	0	0	0	0
OTU_708	0	0	0	0	0	0	0	0	4	0	0	0	0	0	0	0	0	0	0	0	2	0	0	0	11	6	9	0	0	0	0	0	0	0	0	0	0	0	0	0	7	0	2	0	0	0	0	0	0
OTU_709	0	0	0	0	0	0	0	0	0	0	0	0	0	0	0	0	0	0	0	0	0	2	1	1	0	0	0	0	0	1	6	6	0	0	0	1	0	0	0	0	0	1	0	0	12	1	0	0	2
OTU_710	0	0	0	5	3	0	0	0	0	0	0	4	0	3	0	0	2	0	0	0	0	0	0	0	0	0	0	4	0	0	0	0	0	0	0	1	19	6	17	1	0	0	0	11	0	8	6	3	0
OTU_711	0	0	0	0	0	0	0	3	0	3	0	0	5	0	0	0	1	0	0	0	0	0	0	0	0	0	0	0	4	0	0	1	0	0	0	0	0	0	0	0	0	9	0	0	32	0	0	0	0
OTU_712	0	0	0	0	0	0	0	0	0	0	0	0	0	0	0	0	1	1	3	2	0	1	0	0	0	0	0	0	0	0	0	0	0	0	0	0	0	0	0	0	0	3	0	1	1	0	0	0	2
OTU_713	0	0	0	0	0	0	0	0	0	0	0	0	0	0	0	0	0	0	0	0	0	0	0	0	1	25	4	0	0	0	0	0	0	0	0	0	0	0	0	0	0	0	0	0	0	0	0	0	0
OTU_714	0	0	0	0	0	0	0	8	0	3	0	0	5	0	0	0	0	3	0	0	0	0	8	0	0	0	0	0	7	3	0	2	0	0	0	0	0	0	0	0	0	4	0	0	20	0	0	0	6
OTU_715	0	0	2	0	0	0	0	2	0	0	0	0	1	0	0	0	1	5	0	0	0	1	3	1	0	0	0	0	0	2	12	2	0	0	0	3	0	0	0	0	0	1	0	0	0	3	0	5	2
OTU_716	0	0	0	0	0	0	0	0	2	0	0	0	0	0	0	0	0	0	0	0	36	0	0	0	1	0	0	0	0	0	0	0	0	0	0	0	0	0	0	0	0	0	0	0	0	0	0	0	0
OTU_717	0	0	0	0	0	0	0	0	0	0	0	0	0	0	0	0	0	0	0	0	36	0	0	0	0	0	1	0	0	0	0	0	0	0	0	0	0	0	0	0	2	0	10	0	0	0	0	0	0
OTU_718	0	0	0	0	0	0	0	0	0	0	5	0	0	0	0	0	0	0	0	0	0	0	0	0	5	8	18	0	0	0	0	0	0	0	0	0	0	0	0	0	0	0	22	0	0	0	0	0	0
OTU_719	0	0	0	0	0	0	0	8	0	0	0	0	0	0	0	0	1	12	0	0	0	0	0	0	1	0	0	0	0	2	0	1	0	0	0	0	0	0	0	0	0	1	0	0	0	0	2	0	89
OTU_720	0	0	21	0	0	0	0	0	0	0	0	0	0	0	0	0	0	0	0	0	0	0	0	0	0	0	0	0	0	0	0	0	0	0	0	52	0	0	0	0	0	0	0	0	0	0	0	0	0
OTU_721	0	0	0	0	0	0	0	0	0	0	1	0	4	0	0	0	0	0	0	0	7	0	0	0	13	2	5	0	3	0	0	0	0	0	0	0	0	0	0	0	1	0	1	0	24	0	0	0	0
OTU_722	0	0	1	0	0	0	2	8	0	2	0	0	2	0	0	0	0	2	0	0	0	0	6	0	0	0	0	0	0	0	5	0	0	0	0	0	0	0	0	1	0	4	0	0	1	0	0	0	42
OTU_723	0	0	7	0	0	0	0	1	1	1	0	0	1	1	0	0	0	13	0	0	0	0	2	0	0	0	0	0	0	0	14	0	0	0	1	17	0	0	0	0	0	7	0	0	1	0	0	0	61
OTU_724	0	0	0	0	0	0	0	0	0	0	13	0	0	0	0	0	0	0	0	0	0	0	0	0	6	2	10	0	0	0	0	0	0	0	0	0	0	0	0	0	0	0	21	0	0	0	0	0	0
OTU_725	0	0	0	0	0	0	0	0	0	0	0	0	0	0	0	0	0	0	0	0	0	0	0	0	11	14	8	0	0	0	0	0	0	0	0	0	0	0	0	0	0	0	1	0	0	0	0	0	0
OTU_726	0	0	0	0	0	0	0	0	0	0	0	0	15	0	0	0	1	0	0	0	0	0	0	0	0	0	0	0	0	0	0	0	0	0	0	0	0	0	0	0	0	0	0	0	52	0	0	0	0
OTU_727	0	0	0	5	5	0	2	0	0	0	0	0	0	0	0	0	0	0	0	0	1	0	0	0	0	0	0	1	0	0	0	0	0	4	6	0	33	16	17	11	0	0	1	5	0	4	2	1	1
OTU_728	0	0	0	0	0	0	0	0	0	0	16	0	0	0	0	0	0	0	0	0	0	0	0	0	12	11	13	0	0	0	0	0	0	0	0	2	0	0	0	0	0	0	34	0	0	0	0	0	0
OTU_729	0	0	0	0	0	0	0	0	14	0	0	0	0	0	0	0	0	0	0	0	0	0	0	0	0	0	0	0	0	0	0	0	0	0	0	0	0	0	0	0	51	0	0	0	0	0	0	0	0
OTU_730	0	0	0	0	0	0	0	6	0	0	8	0	0	0	0	0	0	0	0	0	0	0	0	0	4	6	6	0	0	1	0	0	0	0	0	1	0	0	0	0	0	0	12	0	0	0	0	0	0
OTU_731	0	0	0	0	0	0	0	0	0	0	0	0	0	0	0	0	0	0	0	0	0	0	0	0	1	23	1	0	0	0	0	0	0	0	0	0	0	0	0	0	0	0	0	0	0	0	0	0	0
OTU_732	0	0	0	0	0	0	0	0	0	0	29	0	0	0	0	0	0	0	0	0	0	0	0	0	2	29	17	0	0	0	0	0	0	0	0	0	0	0	0	0	0	0	51	0	0	0	0	0	0
OTU_733	0	0	0	0	0	0	0	0	0	0	3	0	0	0	0	0	0	0	0	0	0	0	0	0	18	2	0	0	0	0	0	0	0	0	0	0	0	0	0	0	2	0	9	0	0	0	0	0	0
OTU_734	0	1	0	1	1	0	0	1	0	0	0	1	0	0	2	0	3	0	1	1	0	0	0	0	0	0	0	1	0	0	0	0	0	4	4	0	19	14	9	2	0	0	0	14	0	0	4	0	0
OTU_735	0	0	0	0	0	0	0	0	0	0	0	0	0	0	0	0	0	0	0	0	0	0	0	0	0	0	0	0	0	0	0	0	1	0	0	0	0	0	0	0	0	0	0	0	0	0	0	0	0
OTU_736	0	0	0	0	0	0	0	0	12	0	1	0	0	0	0	0	0	0	0	0	4	0	0	0	0	0	0	0	0	0	0	0	0	0	0	0	0	0	0	0	37	0	1	0	0	0	0	0	0
OTU_737	0	0	0	0	0	0	0	0	0	0	0	0	6	0	0	0	0	0	0	0	0	0	0	15	0	0	0	0	0	0	0	0	0	0	0	0	0	0	0	0	0	0	0	0	18	0	0	0	0
OTU_738	0	0	0	0	0	0	0	0	0	0	0	0	15	0	0	0	0	0	0	0	0	0	0	0	0	0	0	1	0	0	0	0	0	0	0	1	0	0	0	0	0	8	0	0	50	0	0	0	1
OTU_739	0	1	6	0	1	0	8	0	0	5	0	0	1	0	0	0	6	22	0	0	1	0	0	0	0	1	0	0	0	0	0	0	0	3	0	29	7	4	3	18	0	33	0	2	3	0	0	0	98
OTU_740	0	0	0	0	0	0	5	11	1	19	0	0	16	0	0	0	0	2	0	0	0	0	0	5	0	0	0	0	23	4	0	0	0	0	0	1	0	0	0	17	0	76	0	0	61	1	0	0	5
OTU_741	0	0	0	0	0	0	0	3	0	1	0	0	4	0	0	0	0	0	0	0	0	0	0	0	0	0	0	0	3	0	0	0	0	0	0	0	0	0	0	0	0	1	0	0	32	0	0	0	8
OTU_742	2	18	1	10	11	1	3	5	0	1	0	0	0	0	3	3	1	0	1	7	0	4	2	0	0	0	0	0	7	15	1	0	0	29	43	3	57	34	20	2	0	2	0	2	0	4	20	9	0
OTU_743	0	0	0	0	0	0	0	0	0	0	0	0	0	0	0	0	0	0	0	0	0	0	0	0	0	0	0	0	0	31	1	1	0	0	0	0	0	0	0	0	0	1	0	0	1	0	0	0	2
OTU_744	0	0	0	0	0	0	0	0	4	0	0	0	0	0	0	0	0	0	0	0	40	0	0	0	0	0	0	0	0	0	0	0	0	0	0	0	0	0	0	0	2	0	0	0	0	0	0	0	0
OTU_745	0	0	0	0	0	0	0	0	0	0	8	0	0	0	0	0	0	0	0	0	0	0	0	0	16	6	11	0	0	1	0	0	0	0	0	0	0	0	0	0	0	0	15	0	0	0	0	0	0
OTU_746	0	0	1	0	0	0	0	4	0	2	0	0	0	1	0	1	0	7	0	0	0	2	14	0	0	0	0	0	0	2	13	0	0	0	0	4	0	0	0	0	0	1	1	0	1	5	3	1	22
OTU_747	0	21	1	0	0	0	0	6	0	0	1	0	0	0	1	0	0	0	0	0	0	0	0	0	0	0	0	1	1	2	0	1	0	24	56	4	0	0	1	0	0	1	0	1	0	3	5	0	0
OTU_748	0	0	0	0	0	0	0	0	0	0	0	0	0	0	0	0	0	0	0	1	22	0	0	0	3	0	0	0	0	0	0	0	0	0	0	0	0	0	0	0	0	0	0	0	0	0	0	0	0
OTU_749	0	0	0	0	0	0	0	60	0	11	0	0	1	0	0	0	0	0	0	0	0	0	0	0	0	0	0	1	1	0	0	0	0	0	0	1	0	0	0	0	0	36	0	0	2	0	0	0	2
OTU_750	0	0	0	0	0	0	0	0	0	0	17	0	0	0	0	0	0	0	0	0	0	0	0	0	2	0	2	0	0	0	0	0	0	0	0	0	0	0	0	0	0	1	25	0	0	0	0	0	0
OTU_751	0	0	0	0	0	0	0	0	1	0	0	0	8	0	0	0	0	0	0	0	0	0	0	0	0	0	0	0	0	0	0	0	0	0	0	0	0	0	0	0	1	0	0	0	47	0	0	0	0
OTU_752	0	0	0	0	0	0	0	0	0	0	1	0	0	0	0	0	0	0	0	0	0	0	0	0	24	0	0	0	0	0	0	0	0	0	0	0	0	0	0	0	0	0	2	0	0	0	0	0	0
OTU_753	0	0	0	0	0	0	0	0	1	1	32	2	0	0	0	0	0	0	0	0	0	0	0	0	5	19	24	0	0	0	0	0	1	0	0	0	0	0	0	0	10	0	46	0	0	0	1	0	0
OTU_754	0	0	0	0	0	0	0	0	0	0	0	6	0	0	6	0	16	0	2	1	0	0	0	0	0	0	0	10	0	0	0	0	0	0	0	0	2	0	1	0	0	0	0	47	0	5	17	2	0
OTU_755	0	0	1	0	0	0	3	0	0	7	0	5	0	0	0	0	2	0	0	0	21	1	1	0	0	0	0	1	0	5	0	1	0	0	0	9	0	0	0	9	2	13	0	4	5	0	0	0	1
OTU_756	0	3	0	0	0	0	0	0	1	0	0	0	0	0	74	0	0	0	0	20	0	1	0	0	0	0	0	0	0	0	0	0	0	0	3	0	0	0	0	0	0	0	0	0	0	1	402	2	1
OTU_757	0	0	0	0	0	0	0	0	0	0	0	1	0	0	7	1	4	0	0	0	0	0	0	0	0	0	0	1	0	0	1	0	0	1	1	0	2	0	2	1	0	0	0	9	0	0	42	1	0
OTU_758	0	0	0	0	0	0	0	0	0	0	12	0	0	0	0	0	0	0	0	0	0	0	0	0	3	1	21	0	0	0	0	0	0	0	0	0	0	0	0	0	0	0	19	0	0	0	0	0	0
OTU_759	0	0	0	0	0	0	0	1	0	1	0	0	0	0	0	0	0	1	0	0	0	1	0	0	0	0	0	0	0	45	1	0	0	0	0	0	0	0	0	0	0	0	0	3	1	0	0	0	0
OTU_760	0	0	0	0	0	0	0	0	0	0	0	0	0	0	0	0	0	6	0	0	0	0	0	0	0	0	0	0	0	0	0	0	0	0	0	0	0	0	0	0	0	0	0	0	0	0	0	0	21
OTU_761	0	0	0	0	0	0	0	0	0	0	4	0	0	0	0	0	0	0	0	0	0	0	0	0	15	5	23	0	0	0	0	0	0	0	0	0	0	0	0	0	0	0	6	0	0	0	0	0	0
OTU_762	1	12	40	6	21	1	8	6	0	65	0	2	1	1	0	0	2	5	0	0	0	17	37	5	0	0	0	47	5	1	22	41	0	118	32	98	24	58	6	37	1	224	0	13	2	2	0	0	14
OTU_763	0	0	0	0	0	0	0	0	0	1	22	0	0	0	0	0	0	0	0	0	0	0	0	0	1	0	0	0	0	0	0	0	0	0	0	0	0	0	0	0	0	0	45	0	0	0	0	0	0
OTU_764	0	0	0	0	0	0	0	0	0	0	9	0	0	0	0	0	0	0	0	0	0	0	0	0	10	2	5	0	0	0	0	0	0	0	0	0	0	0	0	0	0	0	24	0	0	0	0	0	0
OTU_765	0	0	0	0	0	0	0	0	0	0	28	0	0	0	0	0	0	0	0	0	0	0	0	0	9	3	2	0	0	0	0	0	0	0	0	0	0	0	0	0	0	1	40	0	0	0	0	0	0
OTU_766	0	0	0	0	0	0	0	0	0	0	0	0	0	0	0	0	0	0	0	0	0	0	0	0	0	0	0	0	0	0	2	17	0	0	0	0	0	0	0	0	0	0	0	0	0	0	0	0	0
OTU_767	0	0	0	0	0	0	0	11	0	1	1	0	0	0	1	0	0	2	0	0	0	2	3	1	0	3	2	0	1	1	0	11	0	0	0	2	0	0	0	2	0	6	3	1	0	0	0	0	5
OTU_768	0	0	0	0	0	0	0	0	0	0	1	0	0	0	0	0	0	0	0	0	0	0	0	0	0	4	5	0	0	0	0	0	4	0	0	0	0	0	0	0	0	0	1	0	0	0	0	0	0
OTU_769	0	0	0	0	0	0	0	28	0	0	0	0	4	0	0	0	1	0	0	0	0	0	0	13	0	0	0	0	12	2	0	0	0	0	0	0	0	0	0	0	0	0	0	0	29	0	0	0	2
OTU_770	0	0	0	0	0	0	0	0	0	0	11	0	0	0	0	0	0	0	0	0	0	0	0	0	6	1	14	0	0	0	0	0	0	0	0	0	0	1	0	0	0	0	43	0	0	0	0	0	0
OTU_771	0	0	0	0	0	0	0	1	1	0	0	0	0	0	0	0	0	7	0	0	0	0	0	0	0	0	0	0	0	1	0	0	0	0	0	0	0	0	0	0	0	3	0	1	2	0	0	0	31
OTU_772	0	0	0	0	0	0	0	6	0	0	1	0	0	0	0	0	0	0	0	0	0	8	1	0	0	0	0	1	1	7	0	0	0	0	0	2	0	0	0	1	1	1	1	0	0	1	0	0	0
OTU_773	0	0	0	0	0	0	0	0	0	0	7	0	0	0	0	0	0	0	0	0	0	0	0	0	3	0	15	0	0	0	0	0	4	0	0	0	0	0	0	0	0	0	6	0	0	0	0	0	0
OTU_774	0	0	18	0	0	0	0	0	0	0	0	0	0	0	0	0	0	0	0	0	0	0	0	0	0	0	0	0	0	0	1	2	0	0	0	46	0	0	0	0	0	1	0	0	0	0	0	0	1
OTU_775	0	0	0	0	0	0	0	0	0	0	110	0	0	0	0	0	0	0	0	0	0	0	0	0	81	45	91	0	0	0	0	0	0	0	0	0	0	0	0	0	0	0	254	0	0	0	0	0	0
OTU_776	0	0	0	0	0	0	0	1	0	0	0	0	0	1	0	0	10	10	0	0	0	0	1	0	0	0	0	0	0	1	3	0	0	0	0	1	0	0	0	0	0	0	0	0	0	0	0	1	24
OTU_777	0	0	0	0	0	0	0	4	1	1	0	0	3	0	0	0	0	16	0	0	0	0	0	1	0	0	1	0	30	7	13	0	0	0	0	0	0	0	0	0	0	1	0	0	0	0	1	0	5
OTU_778	0	4	0	0	0	0	3	2	0	5	0	0	0	0	0	0	0	0	0	0	0	0	0	0	0	0	0	0	2	0	1	0	0	28	15	2	0	0	0	21	1	50	0	0	3	0	0	0	0
OTU_779	0	0	0	0	0	0	0	0	0	0	16	0	0	0	0	0	0	0	0	0	0	0	0	0	3	1	7	0	0	0	0	0	0	0	0	0	0	0	0	0	0	0	39	0	0	0	0	0	0
OTU_780	0	0	0	0	0	0	0	0	0	0	0	0	0	0	0	0	0	0	0	0	0	0	0	0	13	2	1	0	0	0	0	0	0	0	0	0	0	0	0	0	0	0	1	0	0	0	0	0	0
OTU_781	0	0	0	0	0	0	0	0	0	0	0	0	0	0	0	0	0	0	0	0	0	0	0	0	0	0	0	0	0	0	0	0	1	0	0	0	0	0	0	0	0	0	0	0	0	0	0	0	0
OTU_782	0	0	0	0	0	0	0	0	0	0	0	0	0	0	0	0	0	0	0	0	0	0	0	0	14	5	2	0	0	0	0	0	0	0	0	0	0	0	0	0	0	0	1	0	0	0	0	0	0
OTU_783	0	0	0	0	0	0	0	13	0	0	0	0	0	0	0	0	0	0	0	0	0	0	0	0	0	0	0	0	3	0	0	6	0	0	0	0	0	0	0	0	0	0	0	0	1	0	0	0	0
OTU_784	0	0	0	0	0	0	0	0	0	0	0	0	0	0	0	0	0	0	0	0	0	0	0	0	0	0	0	0	0	3	2	21	0	0	0	0	0	0	0	0	0	0	0	0	0	0	0	0	0
OTU_785	0	0	0	0	3	0	0	0	0	0	0	0	0	2	0	0	4	0	2	5	0	0	0	0	0	0	0	2	0	0	0	0	0	0	1	1	6	1	5	0	0	0	0	2	0	4	4	6	0
OTU_786	0	0	0	0	0	0	0	0	0	0	0	0	0	0	0	0	0	0	0	0	0	0	0	0	0	0	1	0	0	0	0	0	5	0	0	0	0	0	0	0	0	0	2	0	0	0	0	0	0
OTU_787	0	0	0	0	0	0	0	2	0	0	0	0	0	0	0	0	0	0	0	0	0	0	0	0	6	8	4	0	0	0	2	0	0	0	0	0	0	0	0	0	0	0	2	0	0	0	0	0	0
OTU_788	0	0	0	0	0	0	0	0	1	0	1	0	0	0	0	0	0	0	0	0	37	0	0	0	0	0	0	0	0	0	0	0	0	0	0	0	0	0	0	0	1	0	2	0	0	0	0	0	0
OTU_789	0	0	0	0	0	0	0	0	0	0	12	0	0	0	0	0	0	0	0	0	0	0	0	0	0	21	2	0	0	1	0	0	0	0	0	0	0	0	0	0	4	0	36	0	0	0	0	0	0
OTU_790	0	0	0	0	0	0	0	0	2	0	0	0	0	0	0	0	0	0	0	0	0	0	0	0	1	24	0	0	0	0	0	0	0	0	0	0	0	0	0	0	3	0	0	0	0	0	0	0	0
OTU_791	0	0	18	0	0	0	0	0	0	0	0	1	0	0	0	1	11	0	0	0	0	0	0	0	0	0	0	0	1	0	0	16	0	0	0	55	0	0	0	0	0	0	0	1	0	0	0	2	0
OTU_792	0	3	1	0	0	0	0	23	0	0	0	0	0	0	0	0	0	0	0	1	0	0	0	0	0	0	0	1	1	1	0	1	0	39	6	8	4	2	41	0	0	0	0	2	0	0	0	0	2
OTU_793	0	0	3	0	0	0	0	0	0	1	0	1	0	0	4	1	0	4	2	1	0	0	0	0	0	0	0	0	0	1	1	0	0	3	3	15	0	0	0	11	0	3	0	3	0	6	8	2	15
OTU_794	0	0	0	0	0	0	0	1	0	0	7	0	0	0	0	0	0	0	0	0	1	0	0	0	15	4	3	0	2	0	0	0	0	0	0	0	0	0	0	0	4	0	12	0	0	0	0	0	0
OTU_795	0	0	0	0	0	0	0	0	0	0	6	0	0	0	0	0	0	0	0	0	0	0	0	0	5	3	2	0	0	0	0	0	0	0	0	0	0	0	0	0	0	0	13	0	0	0	0	0	0
OTU_796	0	0	0	0	0	0	0	0	0	0	5	0	0	0	0	0	0	0	0	0	33	0	0	0	1	14	17	0	0	0	0	0	0	0	0	0	0	0	0	0	0	0	11	0	0	0	0	0	0
OTU_797	0	0	0	0	0	0	0	0	0	0	0	0	0	0	0	0	0	0	0	0	0	0	0	0	25	3	4	0	0	0	0	0	0	0	0	0	0	0	0	0	0	0	1	0	0	0	0	0	0
OTU_798	0	0	0	0	0	0	0	2	0	13	0	0	10	0	0	0	0	0	0	0	1	0	0	0	0	0	0	0	4	0	0	0	0	0	0	0	0	0	0	0	0	44	0	0	28	0	0	0	0
OTU_799	0	0	0	0	0	0	0	0	0	0	10	0	0	0	0	0	0	0	0	0	0	0	0	0	8	3	9	0	0	0	0	0	0	0	0	0	0	0	0	0	0	0	18	0	0	0	0	0	0
OTU_800	0	3	5	5	2	0	7	0	1	8	1	0	2	3	2	0	2	1	8	3	0	0	0	1	1	1	1	2	3	0	20	17	1	20	15	29	16	18	16	17	0	40	0	5	9	5	8	7	3
OTU_801	1	0	0	0	0	0	7	0	0	0	0	7	0	0	0	0	0	0	0	0	0	0	0	0	0	0	0	0	0	0	0	0	0	33	0	2	0	0	0	8	0	0	0	18	0	0	0	0	0
OTU_802	0	0	0	0	0	0	0	0	0	0	0	0	0	0	0	0	0	0	0	0	0	0	0	0	1	3	24	1	0	0	0	0	0	0	0	0	0	0	0	0	0	0	1	1	0	0	0	0	3
OTU_803	0	0	0	0	0	0	0	0	0	0	6	0	0	0	0	0	0	0	0	0	0	0	0	0	4	3	16	0	0	0	0	0	0	0	0	0	0	0	0	0	0	0	17	0	0	0	0	0	0
OTU_804	0	0	0	0	0	0	0	0	0	0	38	0	0	0	0	0	0	0	0	0	0	0	0	0	12	1	2	0	0	0	0	0	0	0	0	0	0	0	0	0	0	0	100	0	0	0	0	0	0
OTU_805	0	1	0	17	17	6	0	1	0	0	0	0	0	233	658	203	63	0	231	231	0	0	5	0	0	0	0	4	0	2	9	8	0	0	0	0	64	40	26	0	0	0	0	4	0	875	2551	691	57
OTU_806	0	0	0	0	0	0	0	0	0	1	0	0	0	6	0	9	0	1	0	0	0	0	1	0	0	0	0	0	0	0	0	0	0	0	0	0	0	0	0	1	0	2	0	0	0	39	0	27	16
OTU_807	0	0	0	0	0	0	0	0	0	0	6	0	0	0	0	0	0	0	0	0	0	0	0	0	1	3	5	0	0	0	0	0	0	0	0	0	0	0	0	0	0	0	17	0	0	0	0	0	0
OTU_808	0	4	0	1	1	0	0	0	0	0	0	3	0	0	1	0	8	0	0	0	0	0	0	0	0	0	0	13	0	0	0	0	0	0	9	0	3	2	2	0	0	0	0	10	0	1	1	0	0
OTU_809	0	0	0	0	0	0	0	0	19	0	12	0	0	0	0	0	0	0	0	0	1	0	0	0	4	0	5	0	0	0	0	0	0	0	0	0	0	0	0	0	47	0	4	1	0	0	0	0	0
OTU_810	0	1	1	1	1	0	2	1	0	2	0	2	1	2	2	0	0	2	2	3	0	0	1	1	0	0	0	2	2	0	2	1	0	5	1	3	0	2	1	5	0	4	0	2	5	7	3	2	18
OTU_811	0	0	0	0	0	0	0	0	0	0	13	0	0	0	0	0	0	0	0	0	0	0	0	0	0	0	2	0	0	0	0	0	0	0	0	0	0	0	0	0	0	0	32	0	0	0	0	0	0
OTU_812	0	0	0	0	0	0	0	0	0	0	7	0	0	0	0	0	0	0	0	0	0	0	0	0	7	18	11	0	0	0	0	0	0	0	0	0	0	0	0	0	0	0	15	0	0	0	0	0	0
OTU_813	0	0	0	0	0	0	0	0	0	0	0	0	0	0	0	0	0	0	0	0	0	0	0	0	2	0	17	0	0	0	0	0	0	0	0	0	0	0	0	0	0	0	1	0	0	0	0	0	0
OTU_814	0	0	0	0	0	0	0	0	15	0	1	0	0	0	0	0	0	0	0	0	0	0	0	0	0	0	0	0	0	0	0	0	0	0	0	0	0	0	0	0	29	0	0	0	0	0	0	0	0
OTU_815	0	0	0	0	0	0	0	0	0	0	10	0	0	0	0	0	0	0	0	0	0	0	0	0	9	2	9	0	0	0	0	0	0	0	0	0	0	0	0	0	0	1	12	0	0	0	0	0	0
OTU_816	0	4	8	0	0	0	0	0	0	0	0	3	0	0	1	0	0	0	10	1	0	0	0	0	0	0	0	1	0	0	0	0	0	0	8	23	0	0	0	0	0	0	3	16	0	0	0	0	0
OTU_817	0	0	5	0	0	0	0	1	0	5	0	6	0	0	0	0	0	0	1	0	0	0	0	0	0	0	0	15	1	2	0	13	0	0	0	9	0	0	0	0	0	10	0	36	2	0	0	0	0
OTU_818	0	0	0	0	0	0	0	0	5	0	2	0	0	0	0	0	0	0	0	0	0	0	0	0	9	1	0	0	0	0	0	0	0	0	0	0	0	0	0	0	29	0	2	0	0	0	0	0	0
OTU_819	0	0	0	0	0	0	0	0	0	0	6	0	0	0	0	0	0	0	0	0	0	0	0	0	0	0	0	0	0	0	0	0	0	0	0	0	0	0	0	0	0	0	35	0	0	0	0	0	0
OTU_820	0	0	0	0	0	0	0	0	16	0	0	0	0	0	0	0	0	0	0	0	0	0	0	0	0	0	0	0	0	0	0	0	0	0	0	0	0	0	0	0	48	0	0	0	0	0	0	0	0
OTU_821	0	0	0	0	0	0	0	10	0	0	0	0	3	0	0	0	0	7	0	0	0	0	7	3	0	0	0	0	1	6	1	0	0	0	0	0	0	0	0	0	0	0	0	0	26	0	0	0	30
OTU_822	0	0	1	2	0	0	0	0	0	44	0	0	0	0	0	0	0	0	0	0	0	0	0	0	0	0	0	0	0	0	0	0	0	0	0	0	0	0	0	0	0	0	0	0	0	0	0	0	0
OTU_823	0	0	0	0	0	0	0	0	0	0	3	0	0	0	0	0	0	0	0	0	0	0	0	0	11	17	5	0	0	0	0	0	0	0	0	0	0	0	0	0	0	0	5	0	0	0	0	0	0
OTU_824	0	0	0	0	0	0	0	0	0	0	0	0	0	0	0	0	0	0	0	0	12	0	0	0	0	0	0	0	0	0	0	0	0	0	0	0	0	0	0	0	0	0	0	0	0	0	0	0	0
OTU_825	0	0	0	0	0	0	0	0	4	0	0	0	0	0	0	0	0	0	0	0	0	0	0	0	0	0	0	0	0	0	0	0	3	0	0	0	0	0	0	0	9	0	0	0	0	0	0	0	0
OTU_826	1	2	0	0	0	0	0	2	0	0	0	0	0	0	0	0	0	0	0	0	0	0	0	0	0	0	0	0	0	0	0	0	0	101	7	1	1	0	49	6	0	0	0	0	0	0	2	0	0
OTU_827	0	0	3	2	1	0	51	60	3	14	0	2	14	6	0	8	0	212	0	0	0	0	42	10	1	0	0	1	6	16	10	1	0	3	0	17	8	4	1	193	0	31	0	5	41	29	3	21	9
OTU_828	0	0	0	5	4	0	0	0	0	0	0	4	0	21	4	29	2	2	0	0	0	0	0	0	0	0	0	5	0	0	2	2	0	3	3	0	12	7	7	0	0	0	0	29	0	58	29	72	14
OTU_829	0	0	0	0	0	0	0	83	0	42	0	0	19	0	0	0	0	7	0	0	0	0	3	0	0	0	1	5	14	0	131	1	0	0	0	0	0	0	0	0	0	134	0	0	100	0	0	0	16
OTU_830	0	28	0	0	2	0	1	0	0	0	0	2	0	0	0	0	0	0	0	0	0	0	0	0	0	0	0	27	0	0	0	0	0	0	28	0	0	5	0	3	0	0	0	21	0	0	0	0	0
OTU_831	0	0	0	0	0	0	0	0	0	0	0	0	0	0	0	0	0	0	0	0	0	0	0	0	0	3	10	0	0	0	0	0	0	0	0	0	0	0	0	0	0	0	26	0	0	0	0	0	0
OTU_832	0	0	0	0	0	0	0	0	6	0	0	0	0	0	0	0	0	0	0	0	17	0	0	0	0	0	1	0	0	0	0	0	2	0	0	0	0	0	0	0	29	0	0	0	0	0	0	0	0
OTU_833	0	9	0	0	0	0	1	14	0	1	0	0	0	0	0	0	0	0	0	0	0	0	0	1	0	0	0	2	0	0	0	1	0	5	18	0	0	1	0	8	0	1	0	0	0	1	0	0	1
OTU_834	0	0	0	0	0	0	0	0	0	0	0	0	0	0	0	0	0	0	0	0	0	0	0	0	0	0	0	0	0	3	1	22	0	0	0	0	0	0	0	0	0	0	0	0	0	0	0	0	0
OTU_835	0	0	0	0	0	0	0	0	0	0	0	0	8	0	0	0	0	0	0	0	0	0	0	0	0	0	0	0	0	0	0	0	0	0	0	0	0	0	0	0	0	1	0	0	40	0	0	0	0
OTU_836	0	33	3	2	2	0	0	6	0	0	0	0	0	1	1	1	1	5	0	2	0	5	0	2	0	1	0	2	10	8	2	1	0	59	77	2	11	9	14	5	0	4	0	4	3	4	6	3	3
OTU_837	2	3	5	0	0	0	0	0	0	0	2	0	0	0	0	0	0	0	0	0	0	0	0	0	1	0	0	0	0	1	0	0	0	70	16	30	0	0	35	0	0	0	0	0	0	0	0	0	0
OTU_838	1	0	1	10	6	0	61	1	0	13	0	6	0	5	2	1	2	0	0	5	3	0	0	0	0	2	0	1	2	1	0	0	0	28	5	14	33	28	12	271	1	70	0	14	2	1	4	10	3
OTU_839	0	0	19	0	0	0	0	0	0	0	0	0	0	0	0	0	0	0	0	0	0	0	0	0	0	0	0	0	0	0	0	0	0	1	5	62	0	0	0	0	0	2	0	0	0	0	0	1	0
OTU_840	0	0	0	0	0	0	0	0	0	0	7	0	0	0	0	0	0	0	0	0	0	0	0	0	4	3	16	0	0	0	0	0	0	0	0	0	0	0	0	0	0	0	23	0	0	0	0	0	0
OTU_841	0	0	0	0	0	0	0	0	0	0	0	0	0	0	0	0	0	0	0	0	0	0	0	0	11	2	8	0	0	0	0	0	0	0	0	0	0	0	0	0	0	0	1	1	0	0	0	0	0
OTU_842	0	0	0	0	0	0	0	0	3	0	0	0	0	0	0	0	0	0	0	0	0	0	0	0	0	0	0	0	0	0	0	0	1	0	0	0	0	0	0	0	6	0	0	0	0	0	0	0	0
OTU_843	0	0	0	0	0	0	0	51	0	0	0	1	0	0	0	0	0	1	0	0	0	0	0	0	0	0	0	0	2	0	0	0	0	0	0	0	0	0	0	0	0	8	0	2	0	0	0	0	1
OTU_844	0	0	0	0	0	0	0	0	0	0	29	0	0	0	0	0	0	0	0	0	0	0	0	0	17	7	12	0	0	0	0	0	0	0	0	0	0	0	0	0	0	0	14	0	0	0	0	0	0
OTU_845	0	0	0	0	0	0	0	1	0	0	0	0	0	0	0	0	0	0	0	0	0	0	0	0	0	0	0	0	9	0	0	0	0	0	0	0	0	0	0	0	0	0	0	0	11	0	0	0	0
OTU_846	0	0	0	0	0	0	20	0	0	0	0	0	0	0	0	0	0	0	0	0	0	0	0	0	0	0	0	0	2	0	0	0	0	16	0	0	0	0	0	75	0	0	0	0	0	0	0	0	0
OTU_847	0	0	0	0	0	0	14	2	0	4	0	0	0	3	0	3	0	3	0	0	0	0	0	2	0	0	0	0	1	0	0	0	0	1	0	7	0	0	0	41	0	8	0	0	0	9	0	6	18
OTU_848	0	0	0	0	0	0	0	13	0	0	7	0	0	0	0	0	0	0	0	0	0	0	0	0	10	3	5	0	0	0	0	0	0	0	0	0	0	0	0	0	0	0	21	0	0	0	0	0	0
OTU_849	0	1	0	0	0	0	6	0	0	2	0	0	0	0	0	0	0	2	1	0	3	0	0	0	1	0	0	0	13	1	1	1	1	0	2	1	0	0	0	5	0	17	0	0	16	3	0	0	5
OTU_850	0	0	0	0	0	0	0	0	9	0	1	0	0	0	0	0	0	0	0	0	0	0	0	0	0	0	0	0	0	0	0	0	0	0	0	0	0	0	0	0	27	0	1	0	0	0	1	0	0
OTU_851	0	0	0	0	0	0	0	43	0	0	0	1	0	0	0	0	0	0	0	0	0	0	0	0	1	2	2	0	0	9	0	1	0	0	0	0	0	0	0	0	0	0	2	7	0	0	0	0	0
OTU_852	0	0	0	0	0	0	0	0	0	0	10	0	0	0	0	0	0	0	0	0	0	0	0	0	5	1	4	0	0	0	0	0	0	0	0	0	0	0	0	0	0	0	25	0	0	0	0	0	0
OTU_853	0	0	0	0	0	0	0	0	0	0	0	8	0	0	0	0	0	0	0	0	0	0	0	0	0	0	0	0	0	0	0	0	0	0	0	0	0	0	0	0	0	0	0	47	0	0	0	0	0
OTU_854	0	0	0	0	0	0	0	0	0	0	0	0	0	0	0	0	0	0	0	0	3	0	0	0	0	0	0	0	0	0	0	0	0	0	0	0	0	0	0	0	1	0	1	0	0	0	0	0	0
OTU_855	0	0	0	0	0	0	0	0	0	0	0	0	0	0	0	0	0	0	0	0	19	0	0	0	0	8	1	0	0	0	0	0	1	0	0	0	0	0	0	0	0	0	0	0	3	0	0	0	0
OTU_856	0	0	0	0	0	0	0	0	10	0	0	0	0	0	0	0	0	0	0	0	0	0	0	0	0	1	0	0	0	0	0	0	0	0	0	0	0	0	0	0	38	0	0	0	0	0	0	0	0
OTU_857	0	0	0	0	0	0	0	1	0	0	1	0	0	0	0	0	0	0	0	0	0	0	0	0	17	7	2	0	0	0	0	0	0	0	0	0	0	0	0	0	0	0	6	0	0	0	0	0	0
OTU_858	0	0	0	0	0	0	0	3	0	0	0	0	0	5	0	2	0	1	7	6	0	0	0	0	0	0	0	0	0	0	0	0	0	0	0	0	0	0	0	0	0	0	0	3	0	11	4	7	0
OTU_859	0	0	0	0	0	0	0	0	0	0	10	0	0	0	0	0	0	0	0	0	0	0	0	0	12	0	1	0	0	0	0	0	0	0	0	0	0	0	0	0	0	0	28	0	0	0	0	0	0
OTU_860	0	0	0	0	0	0	0	0	13	0	0	0	0	0	1	0	9	2	2	2	1	0	0	0	0	0	0	3	1	2	0	0	0	0	2	0	0	0	0	0	24	1	0	0	0	0	9	1	2
OTU_861	0	0	0	0	0	0	0	0	0	0	3	0	0	0	0	0	0	0	0	0	0	0	0	0	9	2	2	0	0	0	0	0	0	0	0	0	0	0	0	0	0	1	60	0	0	0	0	0	0
OTU_862	0	0	0	1	2	0	0	0	0	0	0	0	0	0	0	0	0	0	0	0	0	0	0	0	0	0	0	0	0	0	0	0	0	0	1	0	26	8	29	10	0	0	0	0	0	0	1	0	0
OTU_863	0	0	2	0	0	0	0	0	0	0	0	0	0	0	0	1	0	0	0	0	0	0	4	0	0	0	0	0	0	0	0	0	0	0	0	3	0	0	0	0	0	0	0	0	0	0	0	2	0
OTU_864	0	0	0	0	0	0	0	0	1	0	1	0	0	0	0	0	0	0	0	0	29	0	0	0	0	0	0	0	0	0	0	0	0	0	0	0	0	0	0	0	3	1	0	0	0	0	0	0	0
OTU_865	0	0	0	0	0	0	0	0	11	0	0	0	0	0	0	0	0	0	0	0	0	0	0	0	0	0	0	0	0	0	0	0	0	0	0	0	0	0	0	0	25	0	0	0	0	0	0	0	0
OTU_866	0	0	0	0	0	0	0	0	7	0	0	0	0	0	0	0	0	0	0	0	16	0	0	0	0	0	0	0	0	0	0	0	0	0	0	0	0	0	0	0	33	0	0	0	0	0	0	0	0
OTU_867	0	0	0	0	0	0	0	1	0	0	11	0	0	0	0	0	0	0	0	0	0	0	0	0	25	7	2	0	0	0	0	0	0	0	0	0	0	0	0	0	0	0	18	0	0	0	0	0	0
OTU_868	0	0	0	0	0	0	0	0	16	0	0	0	0	0	0	0	0	0	0	0	0	0	0	0	0	0	0	0	0	0	0	0	0	0	0	0	0	0	0	0	38	0	0	0	0	0	0	0	0
OTU_869	0	0	0	0	0	0	0	0	0	0	1	0	0	0	0	0	0	0	0	0	0	0	0	0	2	10	5	0	0	0	0	0	2	0	0	0	0	0	0	0	0	0	4	0	0	0	0	0	0
OTU_870	0	0	0	0	0	0	0	0	1	0	0	0	0	0	0	0	0	0	0	0	18	0	0	0	0	0	0	0	0	0	0	0	0	0	0	0	0	0	0	0	4	0	0	0	0	0	0	0	0
OTU_871	0	0	0	0	0	0	0	0	1	0	0	0	0	0	0	0	0	0	0	0	3	0	0	0	0	0	0	0	0	0	0	0	0	0	0	0	0	0	0	0	4	0	0	0	0	0	0	0	0
OTU_872	0	2	2	10	9	0	5	2	0	1	0	0	1	0	0	0	0	0	1	0	0	0	0	0	0	0	0	0	2	0	1	0	0	23	8	23	28	22	8	16	0	17	0	0	4	0	3	0	2
OTU_873	0	0	0	0	0	0	0	0	16	0	0	0	0	0	0	0	0	0	0	0	11	0	0	0	0	0	0	0	1	0	0	0	0	0	0	0	0	0	0	0	36	0	0	0	0	0	0	0	0
OTU_874	0	0	0	0	0	0	0	0	0	0	1	0	0	0	0	0	0	0	0	0	0	0	0	0	0	0	0	0	1	0	0	0	3	0	0	0	0	0	0	0	0	0	0	0	0	0	0	0	0
OTU_875	0	0	0	0	0	0	0	0	0	0	6	0	0	0	0	0	0	0	0	0	0	0	0	0	4	3	7	0	0	0	0	0	0	0	0	0	0	0	0	0	0	0	13	0	0	0	0	0	0
OTU_876	0	0	0	0	0	0	0	0	0	0	20	0	0	0	0	0	0	0	0	0	0	0	0	0	3	6	11	0	0	0	0	0	0	0	0	0	0	0	0	0	0	0	34	0	0	0	0	0	0
OTU_877	0	0	0	0	0	0	0	0	9	1	10	0	0	0	0	0	0	0	0	0	2	0	0	0	7	2	6	0	0	0	0	0	0	0	0	0	0	0	0	0	11	0	46	0	0	0	0	0	0
OTU_878	0	0	0	0	0	0	0	0	0	0	24	0	0	0	0	0	0	0	0	0	0	0	0	0	3	7	12	0	0	0	0	0	0	0	0	0	0	0	0	0	0	2	58	0	0	0	0	0	0
OTU_879	0	0	0	0	0	0	0	0	0	1	11	0	0	0	0	0	0	0	0	0	0	0	0	0	21	6	4	0	0	0	0	0	0	0	0	0	0	0	0	0	0	0	8	0	0	0	0	0	0
OTU_880	0	0	0	0	0	0	0	4	0	7	0	0	0	0	0	0	0	0	0	0	0	0	0	14	0	0	0	0	0	0	0	0	0	0	0	0	0	0	0	0	0	9	0	0	7	0	0	0	0
OTU_881	0	0	0	0	0	0	0	0	0	0	11	0	0	0	0	0	0	0	0	0	0	0	0	0	5	3	4	0	0	0	0	0	0	0	0	0	0	0	0	0	0	0	15	0	0	0	0	0	0
OTU_882	0	0	0	0	0	0	0	0	0	0	0	0	0	0	0	0	2	4	7	3	0	1	0	1	0	0	0	0	0	0	1	1	0	1	0	0	0	0	0	1	0	1	0	1	0	0	1	1	13
OTU_883	0	0	0	0	0	0	0	0	0	0	0	0	9	0	0	0	0	0	0	0	0	0	0	0	0	0	0	0	0	1	0	0	0	0	0	0	0	0	0	0	0	0	0	0	50	0	0	0	0
OTU_884	0	0	0	7	0	0	1	0	0	0	0	1	0	0	0	0	0	0	0	0	0	0	2	0	0	0	0	0	0	0	6	11	0	1	0	0	33	2	0	2	0	0	0	10	0	0	0	0	0
OTU_885	0	0	0	0	0	0	0	0	0	0	0	0	0	0	0	0	0	0	0	0	0	0	0	0	0	3	0	0	0	0	0	0	1	0	0	0	0	0	0	0	0	1	0	0	0	0	0	0	0
OTU_886	0	17	0	0	0	0	0	0	0	0	0	0	0	0	0	0	0	0	0	0	0	0	0	0	0	0	0	0	0	0	0	0	0	0	36	0	0	0	0	0	0	0	0	0	0	0	0	0	0
OTU_887	0	0	0	0	0	0	0	0	0	0	9	0	0	0	0	0	0	0	0	0	0	0	0	0	6	4	10	0	0	0	0	0	0	0	0	0	0	0	0	0	0	0	26	0	0	0	0	0	0
OTU_888	0	0	0	0	0	0	0	0	4	0	0	0	0	0	0	0	0	0	0	0	0	0	0	0	0	0	0	0	0	0	0	0	0	0	0	0	0	0	0	0	30	0	0	0	0	0	0	0	0
OTU_889	0	0	0	0	0	0	0	0	0	0	0	0	5	0	0	0	0	0	2	2	0	0	0	0	0	0	0	0	0	0	0	0	0	0	0	1	0	0	0	0	0	1	0	1	30	0	1	0	2
OTU_890	0	0	0	2	0	0	0	0	0	0	0	0	0	0	1	0	0	0	1	0	0	0	0	0	0	0	0	1	0	0	0	0	0	0	1	0	20	9	8	1	0	0	0	2	0	0	4	1	0
OTU_891	0	1	0	0	0	0	0	0	0	0	1	0	0	0	0	0	0	0	0	0	0	0	0	0	4	4	4	0	0	0	0	0	0	0	1	0	0	0	0	0	0	0	3	0	0	0	0	0	1
OTU_892	0	0	0	0	0	0	0	0	0	0	4	0	0	0	0	0	0	0	0	0	0	0	0	0	4	1	8	0	0	0	0	0	0	0	0	0	0	0	0	0	0	0	16	0	0	0	0	0	0
OTU_893	0	0	0	5	3	0	4	0	0	0	0	0	0	0	0	0	1	0	0	0	0	0	0	0	0	0	0	0	0	0	0	0	0	5	1	1	20	16	4	4	0	0	0	3	0	2	3	8	0
OTU_894	0	0	0	0	0	0	0	35	0	10	0	0	0	0	0	0	0	0	0	0	0	0	0	0	0	0	0	0	0	0	0	0	0	0	0	0	0	0	0	0	0	27	0	0	0	0	0	0	1
OTU_895	0	0	0	0	0	0	0	3	0	0	0	0	0	0	0	0	0	0	0	0	1	0	0	0	18	9	5	0	2	0	0	0	0	0	0	0	0	0	0	0	0	0	0	0	0	0	0	0	0
OTU_896	0	0	0	0	0	0	0	0	0	0	12	0	0	0	0	0	0	0	0	0	0	0	0	0	0	1	2	0	0	0	0	0	0	0	0	0	0	0	0	0	0	0	19	0	0	0	0	0	0
OTU_897	0	0	0	0	0	0	0	0	0	0	105	0	0	0	0	0	0	0	0	0	0	0	0	0	3	3	9	0	0	0	0	0	1	0	0	0	0	0	0	0	0	0	212	0	0	0	0	0	0
OTU_898	0	1	0	0	0	0	10	53	2	13	2	1	1	1	1	3	2	2	0	2	0	6	5	1	3	8	3	1	4	23	1	15	0	0	0	0	0	0	0	41	0	30	4	3	0	0	2	5	18
OTU_899	0	0	0	0	0	0	0	0	1	0	0	0	0	0	0	0	0	0	0	0	0	0	0	0	0	0	0	0	0	0	0	0	2	0	0	0	0	0	0	0	2	0	0	0	0	0	0	0	0
OTU_900	0	2	5	0	0	0	0	51	0	0	0	2	0	0	0	0	0	0	0	0	2	0	0	0	0	0	0	0	0	0	0	0	0	12	5	4	0	0	6	0	0	0	0	2	0	0	1	0	2
OTU_901	0	0	0	0	0	0	0	4	0	0	0	0	2	0	0	0	0	0	0	0	0	1	0	0	0	0	0	0	18	0	0	0	0	0	0	0	0	0	0	0	0	0	0	0	6	0	0	0	1
OTU_902	2	6	3	0	0	0	0	0	0	0	0	0	0	0	0	0	0	0	0	0	0	0	0	0	0	0	0	0	0	0	0	0	0	97	20	16	0	0	0	0	0	0	0	0	0	0	0	0	0
OTU_903	1	9	0	0	0	0	0	0	0	0	0	0	0	0	0	0	0	0	0	0	0	0	0	0	0	0	0	0	0	0	0	0	0	7	23	0	0	0	0	3	0	0	0	3	0	0	0	0	0
OTU_904	0	0	0	0	0	0	0	0	0	0	0	0	0	0	0	0	0	0	0	0	0	0	0	0	0	0	0	0	0	0	0	0	2	0	0	0	0	0	0	0	0	0	0	0	0	0	0	0	0
OTU_905	0	0	0	0	0	0	0	0	0	0	7	0	0	0	0	0	0	0	0	0	0	0	0	0	11	5	11	0	0	0	0	0	0	0	0	0	0	0	0	0	0	1	32	0	0	0	0	0	0
OTU_906	0	0	0	0	0	0	0	0	0	0	17	0	0	0	0	0	0	0	0	0	2	0	0	0	100	41	14	0	1	0	0	0	0	0	0	0	0	0	0	1	0	0	38	0	0	0	0	0	0
OTU_907	0	0	0	0	0	0	0	0	0	0	1	0	0	0	0	0	0	0	0	0	0	0	0	0	3	4	3	0	0	0	0	0	0	0	0	0	0	0	0	0	0	0	3	0	0	0	0	0	0
OTU_908	0	0	0	0	0	0	0	0	0	9	0	0	0	0	0	0	0	0	0	0	0	0	0	0	0	0	0	0	1	0	0	0	0	0	0	0	0	0	0	0	0	35	0	0	0	0	0	0	0
OTU_909	0	11	0	0	0	0	0	0	0	0	0	0	0	0	0	0	0	0	0	0	0	0	0	0	0	0	0	0	0	0	0	0	0	0	31	0	0	0	36	0	0	0	0	0	0	0	0	0	0
OTU_910	0	0	0	0	0	0	0	12	0	0	0	0	1	0	0	0	0	0	0	0	0	0	2	1	0	0	0	1	0	36	0	0	0	0	0	0	0	0	0	0	0	0	0	0	1	0	0	0	0
OTU_911	0	0	0	0	0	0	0	0	10	0	2	0	0	0	0	0	0	0	0	0	0	0	0	0	0	0	0	0	0	0	0	0	0	0	0	0	0	0	0	0	32	0	3	0	0	0	0	0	0
OTU_912	0	0	0	0	0	0	0	1	1	0	0	0	0	0	0	0	0	10	0	0	0	0	2	0	0	0	0	0	0	12	5	1	0	0	0	0	0	0	0	0	0	0	0	1	0	0	0	0	31
OTU_913	0	0	0	0	0	0	0	0	0	0	0	0	0	0	0	0	0	0	0	0	0	0	0	0	0	0	0	0	0	0	0	0	4	0	0	0	0	0	0	0	0	0	0	0	0	0	0	0	0
OTU_914	0	0	0	0	0	0	0	1	0	0	0	0	12	0	0	0	2	0	0	0	35	0	0	0	0	0	0	0	0	0	0	0	0	0	0	0	0	0	0	0	0	0	2	0	39	0	0	0	0
OTU_915	0	0	0	0	0	0	0	0	0	0	0	0	0	0	0	0	0	0	0	0	15	0	0	0	0	0	0	0	0	0	0	0	0	0	0	0	0	0	0	0	2	0	0	0	0	0	0	0	0
OTU_916	0	0	0	0	0	0	0	1	0	3	0	0	0	0	0	1	0	0	0	1	0	0	0	0	0	0	0	0	0	18	0	0	0	0	0	0	0	0	0	0	0	11	0	0	0	0	0	0	0
OTU_917	0	0	0	0	0	0	0	0	0	0	0	0	0	0	0	0	0	0	0	0	0	0	0	0	0	0	0	0	0	0	0	0	3	0	0	0	0	0	0	0	0	0	0	0	0	0	0	0	0
OTU_918	0	1	0	7	2	0	13	1	0	0	0	0	0	0	0	0	0	0	0	0	0	0	0	0	0	0	0	3	0	0	0	0	0	1	4	0	13	8	0	28	0	0	0	0	0	0	0	0	1
OTU_919	0	0	0	0	0	0	0	0	0	0	13	0	0	0	0	0	0	0	0	0	0	0	0	0	0	2	8	0	0	0	0	0	0	0	0	0	0	0	0	0	0	0	14	0	0	0	0	0	0
OTU_920	0	0	0	0	0	0	0	0	0	2	0	0	12	0	0	0	0	0	0	0	18	0	0	1	0	0	0	0	0	1	0	0	0	0	0	0	0	0	0	0	0	7	0	0	43	0	0	0	0
OTU_921	0	1	4	0	0	0	2	4	0	0	0	0	0	0	0	0	2	0	0	0	0	0	0	0	0	0	0	0	0	1	0	0	0	67	8	11	0	0	0	6	0	0	0	5	0	0	0	0	0
OTU_922	0	0	0	0	0	0	0	0	0	0	4	0	0	0	0	0	0	0	0	0	0	0	0	0	2	0	2	0	0	0	0	0	0	0	0	0	0	0	0	0	0	0	21	0	0	0	0	0	1
OTU_923	0	0	0	0	0	0	0	0	0	10	0	0	0	0	0	0	0	0	0	0	5	0	0	0	0	0	0	0	4	1	0	0	0	0	0	0	0	0	0	0	0	29	0	0	0	0	0	0	0
OTU_924	0	0	0	0	0	0	1	11	1	7	0	0	0	0	0	0	0	6	0	0	0	0	0	0	0	0	0	0	0	1	0	0	0	9	2	0	0	0	0	1	0	13	0	0	0	0	0	0	20
OTU_925	0	0	0	0	0	0	0	0	0	0	3	0	0	0	0	0	0	0	0	0	0	0	0	0	3	1	2	0	0	0	0	0	0	0	0	0	0	0	0	0	0	0	1	0	0	0	0	0	0
OTU_926	0	0	0	0	0	0	0	0	1	0	0	0	0	0	0	0	0	0	0	0	0	0	0	0	4	10	4	0	0	0	0	0	0	0	0	0	0	0	0	0	4	0	0	0	0	0	0	0	0
OTU_927	0	0	0	0	0	0	0	0	0	0	0	0	0	0	0	0	0	0	0	0	12	0	0	0	0	0	0	0	0	0	0	0	0	0	0	0	0	0	0	0	0	1	0	0	0	0	0	0	0
OTU_928	0	0	0	0	0	0	0	0	0	0	0	0	0	0	0	0	0	0	0	0	0	0	0	0	1	0	3	0	0	0	0	0	0	0	0	0	0	0	0	0	0	0	3	0	0	0	0	0	0
OTU_929	0	0	0	0	0	0	0	5	0	3	0	0	0	0	0	0	0	4	0	1	0	0	2	1	0	0	0	1	0	0	14	0	0	0	0	0	0	0	0	0	0	11	0	0	1	0	0	0	6
OTU_930	0	0	0	3	0	0	0	0	0	0	0	4	0	0	0	0	0	0	0	0	0	0	0	0	0	0	0	11	0	0	0	0	0	3	1	0	11	9	0	6	0	0	0	28	1	0	0	1	0
OTU_931	0	0	0	0	0	0	0	2	0	0	0	0	8	0	0	0	1	0	0	0	0	0	0	0	0	0	0	0	1	0	0	0	0	0	0	0	0	0	0	0	0	2	0	0	31	0	0	0	0
OTU_932	0	0	0	0	0	0	17	0	0	0	0	0	0	0	0	0	0	0	0	0	2	0	0	0	0	0	0	0	0	0	0	0	0	0	0	0	0	0	0	81	0	0	0	0	0	0	0	1	0
OTU_933	0	0	0	0	0	0	0	0	0	0	0	0	0	0	0	0	0	0	0	0	0	0	0	0	7	4	1	0	0	0	0	0	0	0	0	0	0	0	0	0	0	1	3	0	0	0	0	0	0
OTU_934	0	0	0	0	0	0	0	1	0	0	7	0	0	0	0	0	0	0	0	0	0	0	0	0	17	7	5	0	0	0	0	0	0	0	0	0	0	0	0	0	0	0	13	0	0	0	0	0	0
OTU_935	0	0	0	0	0	0	0	0	0	0	5	0	1	0	1	0	0	1	0	0	0	0	0	0	10	3	4	1	0	0	2	0	0	0	0	0	0	0	0	0	0	0	8	0	0	0	0	0	2
OTU_936	0	0	3	0	0	0	1	2	0	0	0	0	0	1	0	1	0	1	0	0	0	0	0	0	0	0	0	0	0	0	0	0	0	4	0	7	0	0	0	14	0	1	0	0	0	3	0	4	4
OTU_937	0	0	0	0	0	0	0	0	0	0	0	0	0	0	0	0	0	0	0	0	0	0	0	0	15	2	4	0	0	0	0	0	0	0	0	0	0	0	0	0	0	0	0	0	0	0	0	0	0
OTU_938	0	0	0	0	0	0	0	0	0	1	11	0	0	0	0	0	0	0	0	0	0	0	0	0	7	11	8	0	0	0	0	0	4	0	0	1	0	0	0	0	0	1	20	0	0	0	0	0	0
OTU_939	0	0	0	0	0	0	0	4	0	0	0	0	0	0	0	0	0	0	0	0	0	0	1	0	0	0	0	0	0	5	0	0	0	0	0	0	0	0	0	0	0	0	0	0	0	0	0	0	3
OTU_940	0	0	0	0	0	0	0	0	0	0	0	0	0	0	0	0	0	0	0	0	22	0	0	0	3	0	10	0	0	0	0	0	0	0	0	0	0	0	0	0	0	0	0	0	0	0	0	0	0
OTU_941	0	0	0	0	0	0	0	2	0	0	0	0	4	0	0	0	0	0	0	0	0	0	1	0	0	0	0	0	0	0	0	0	0	0	0	0	0	0	0	0	0	1	0	0	24	0	0	0	1
OTU_942	0	0	0	2	0	0	9	0	0	0	0	0	0	0	0	0	0	1	0	0	0	0	0	0	0	0	0	0	0	0	1	0	0	3	2	0	10	6	1	34	0	0	0	0	0	1	1	0	1
OTU_943	0	0	0	0	0	0	0	0	0	5	0	0	0	0	0	0	0	0	0	0	1	0	1	0	0	0	0	0	0	0	0	2	0	0	0	0	0	0	0	0	0	26	0	0	0	0	0	0	0
OTU_944	0	0	0	0	0	0	0	3	0	0	0	2	1	0	0	0	1	3	0	0	0	1	2	0	0	0	0	2	0	3	0	1	0	0	0	0	0	0	0	0	0	0	0	1	1	5	1	3	13
OTU_945	0	0	0	3	5	0	1	0	0	0	0	0	0	3	0	1	3	0	0	0	0	0	0	0	0	0	0	0	0	0	0	0	0	0	1	0	13	10	7	0	0	0	0	3	0	0	0	7	0
OTU_946	0	0	0	0	0	0	0	0	0	0	8	0	0	0	0	0	0	0	0	0	0	0	0	0	13	1	2	0	0	0	0	0	0	0	0	0	0	0	0	0	0	0	8	0	0	0	0	0	0
OTU_947	0	8	0	0	0	0	3	0	0	0	0	0	0	0	0	0	0	0	0	0	0	0	0	0	10	6	4	0	0	0	0	0	0	5	12	0	0	0	0	10	0	0	1	0	0	0	0	0	0
OTU_948	0	0	0	1	1	0	0	0	0	0	0	0	0	0	0	0	0	0	0	0	0	0	0	0	0	0	0	0	0	0	0	0	0	1	1	0	17	6	11	8	0	0	0	0	0	0	0	0	0
OTU_949	0	0	0	0	0	0	0	3	0	1	6	0	0	0	0	0	4	0	0	0	0	0	0	0	8	13	6	0	0	1	0	1	0	0	0	0	0	0	0	0	0	0	13	2	0	0	3	0	1
OTU_950	0	0	0	0	0	0	0	0	0	0	0	0	0	0	0	0	0	0	0	0	0	1	0	0	0	0	0	0	0	1	0	0	0	0	0	0	0	0	0	0	0	0	0	0	0	0	0	0	0
OTU_951	0	0	0	0	0	0	0	0	0	6	0	0	0	0	0	0	0	0	0	0	0	0	0	3	0	0	0	0	0	0	0	0	0	0	0	0	0	0	0	0	0	22	0	0	0	0	0	0	0
OTU_952	0	7	0	0	0	0	0	1	0	0	1	0	0	0	0	0	0	0	0	0	0	0	0	0	0	0	0	1	1	4	0	0	0	14	22	0	1	1	0	0	0	0	0	0	0	0	0	0	0
OTU_953	0	0	0	0	0	0	0	0	0	0	9	0	0	0	0	0	0	0	0	0	0	0	0	0	9	1	1	0	0	0	0	0	0	0	0	0	0	0	0	1	0	0	19	0	0	0	0	0	0
OTU_954	0	0	0	0	0	0	0	13	0	0	0	0	0	0	0	0	0	2	0	0	0	0	5	0	0	0	0	0	0	0	0	0	0	0	0	0	0	0	0	0	0	0	0	0	3	0	0	0	13
OTU_955	0	0	0	0	0	0	0	0	9	0	31	0	0	0	0	0	3	0	0	0	0	0	0	0	9	4	17	0	0	0	0	0	0	0	0	0	0	0	0	0	23	0	54	1	0	0	0	0	0
OTU_956	0	2	2	0	0	0	0	40	0	0	0	0	0	0	1	0	0	7	2	6	0	2	0	0	0	0	0	0	0	0	0	74	0	55	9	15	0	0	0	0	0	2	0	0	0	0	1	0	20
OTU_957	0	7	3	1	0	0	0	0	0	0	0	0	0	0	0	0	1	0	0	0	0	0	0	0	0	0	0	0	0	2	0	0	0	17	11	5	0	0	32	1	0	0	0	0	0	0	0	2	0
OTU_958	0	0	1	0	0	0	0	13	1	1	0	0	1	0	0	0	0	21	0	0	0	3	10	6	0	0	0	1	0	1	18	11	0	0	0	3	0	0	0	0	0	2	0	0	6	0	1	0	70
OTU_959	0	0	0	0	0	0	0	0	0	0	13	0	0	0	0	0	0	0	0	0	0	0	0	0	0	4	4	0	0	0	0	0	1	0	0	0	0	0	0	0	0	0	19	0	0	0	0	0	0
OTU_960	0	0	0	0	0	0	0	42	0	0	0	1	0	0	0	0	5	0	0	0	0	3	0	0	0	0	0	0	0	0	1	0	0	0	0	4	0	0	0	0	0	1	0	0	0	0	0	0	0
OTU_961	0	1	0	0	0	0	0	0	0	0	0	0	0	3	0	5	49	3	0	3	0	1	0	1	0	0	0	3	0	0	1	0	0	0	0	0	0	0	0	0	0	14	0	0	0	18	5	11	17
OTU_962	0	0	8	0	0	0	14	0	1	0	0	0	0	17	0	17	0	32	0	0	1	0	0	0	0	0	0	0	0	1	0	0	0	1	0	28	0	0	0	15	0	6	0	0	0	41	3	69	136
OTU_963	0	0	0	0	0	0	0	0	0	9	22	0	0	0	0	0	0	1	0	0	0	0	0	0	0	1	0	0	1	3	0	0	0	0	0	0	0	0	0	0	0	37	35	1	0	0	0	0	0
OTU_964	0	0	0	0	0	0	0	0	0	0	0	0	0	0	0	0	0	0	0	0	0	0	0	0	0	1	3	0	0	0	0	0	0	0	0	0	0	0	0	0	0	0	0	0	0	0	0	0	0
OTU_965	0	0	0	0	0	0	0	7	0	0	0	0	7	0	0	0	0	0	0	0	0	0	0	0	0	0	0	1	13	0	0	0	0	0	0	0	0	0	0	0	0	2	0	0	23	0	0	0	0
OTU_966	0	0	0	0	0	0	0	1	0	0	0	3	0	0	0	0	0	0	0	0	0	0	0	0	0	0	0	0	0	28	0	0	0	2	0	5	0	0	0	0	0	0	0	9	0	0	0	0	0
OTU_967	0	0	0	0	0	0	0	0	0	0	4	0	0	0	0	0	0	0	0	0	0	0	0	0	7	3	3	0	0	0	0	0	0	0	0	0	0	0	0	0	0	0	8	0	0	0	0	0	0
OTU_968	0	0	0	0	0	0	0	0	0	0	0	0	0	0	0	0	0	0	0	0	0	0	0	0	0	0	0	0	14	2	0	0	0	0	0	0	0	0	0	0	0	0	0	0	0	0	0	0	0
OTU_969	0	0	3	0	0	0	0	0	0	0	0	0	0	0	0	0	1	26	0	0	0	0	0	1	0	0	0	0	1	0	4	5	0	0	0	16	0	0	0	0	0	1	0	1	1	0	0	0	57
OTU_970	0	1	1	0	0	0	0	11	0	0	37	0	0	0	0	0	0	0	0	0	0	0	0	0	49	12	14	0	0	1	0	1	0	1	4	1	0	0	0	1	0	0	75	1	0	0	0	0	0
OTU_971	0	0	0	0	0	0	0	0	0	0	3	0	0	0	0	0	0	0	0	0	0	0	0	0	17	11	1	0	0	0	0	0	0	0	0	0	0	0	0	0	0	0	7	0	0	0	0	0	0
OTU_972	0	0	0	5	4	0	0	0	0	0	0	1	0	1	1	0	0	0	1	0	0	0	0	0	0	0	0	0	0	1	0	0	0	0	0	0	21	13	12	0	0	0	0	1	0	0	3	1	1
OTU_973	0	0	0	0	0	0	0	0	0	0	0	0	1	0	0	0	0	0	0	0	0	0	0	0	0	0	0	0	8	5	0	0	0	0	0	0	0	0	0	0	0	0	0	0	1	0	0	0	0
OTU_974	0	0	0	0	0	0	0	0	5	0	0	0	0	0	0	0	0	0	0	0	0	0	0	0	0	0	0	0	0	0	0	0	0	0	0	0	0	0	0	0	23	0	0	0	0	0	0	0	0
OTU_975	0	0	0	0	0	0	0	0	0	0	5	0	0	0	0	0	0	0	0	0	0	0	0	0	0	6	0	0	0	0	0	0	0	0	0	0	0	0	0	0	0	0	7	0	0	0	0	0	0
OTU_976	0	0	0	0	0	0	0	0	10	0	2	0	0	0	0	0	0	0	0	0	4	0	0	0	16	6	3	0	0	0	0	0	0	0	0	0	0	0	0	0	28	0	21	0	0	0	0	0	0
OTU_977	0	0	0	0	0	0	0	1	0	1	1	0	0	0	0	0	0	0	0	0	0	0	0	0	31	6	9	0	0	0	0	1	0	0	0	0	0	0	0	0	0	0	3	0	0	0	0	0	0
OTU_978	0	0	0	0	0	0	0	0	11	0	6	0	0	0	0	0	0	0	0	0	0	0	0	0	0	0	0	0	0	0	0	0	0	0	0	0	0	0	0	0	25	0	8	0	0	0	0	0	0
OTU_979	0	0	0	0	0	0	0	0	8	0	0	0	0	0	0	0	0	0	0	0	1	0	0	0	0	2	0	0	0	0	0	0	0	0	0	0	0	0	0	0	25	0	1	0	0	0	0	0	0
OTU_980	0	0	0	0	0	0	0	0	0	0	0	0	0	0	0	0	0	0	0	0	0	0	0	0	0	0	0	0	0	0	0	0	0	0	1	0	0	0	55	0	0	0	0	0	0	0	0	0	0
OTU_981	0	0	0	0	0	0	0	0	0	0	6	0	0	0	0	0	0	0	0	0	0	0	0	0	3	1	6	0	0	0	0	0	0	0	0	0	0	0	0	0	0	0	12	0	0	0	0	0	0
OTU_982	0	2	0	0	0	0	0	0	0	0	0	0	0	0	0	0	0	0	0	0	0	0	0	0	0	0	0	0	0	0	0	0	0	3	2	1	0	0	29	0	0	0	0	0	0	0	0	0	0
OTU_983	0	0	0	0	0	0	0	0	0	2	0	0	1	0	1	0	0	0	0	0	0	0	0	2	1	0	0	0	0	0	0	22	0	0	0	0	0	0	0	0	0	5	0	0	1	0	0	0	0
OTU_984	0	0	0	0	0	0	0	0	0	0	5	0	0	0	0	0	0	0	0	0	0	0	0	0	1	1	1	0	0	0	0	0	0	0	0	0	0	0	0	0	0	0	27	0	0	0	0	0	0
OTU_985	0	0	0	0	0	0	0	0	0	0	1	0	0	0	0	0	0	0	0	0	0	0	0	0	4	2	0	0	0	0	0	0	0	0	0	0	0	0	0	0	0	0	7	0	0	0	0	0	0
OTU_986	0	0	0	0	0	0	0	0	1	0	0	0	0	0	0	0	0	0	0	0	0	0	0	0	0	0	0	0	0	0	0	0	0	0	0	0	0	0	0	0	0	0	0	0	0	0	0	0	0
OTU_987	0	0	0	0	0	0	0	0	0	0	0	0	0	0	0	0	0	0	0	0	0	0	0	0	0	0	0	0	25	18	0	0	0	0	0	0	0	0	0	0	0	0	0	0	1	0	0	0	0
OTU_988	0	0	0	0	0	0	0	0	0	0	2	0	0	0	0	0	0	0	0	0	0	0	0	0	1	1	14	0	0	0	0	0	0	0	0	0	0	0	0	0	0	0	5	0	0	0	0	0	0
OTU_989	0	0	0	0	0	0	0	0	0	0	5	0	0	0	0	0	0	0	0	0	0	0	0	0	3	1	3	0	0	0	0	0	0	0	0	0	0	0	0	0	0	0	20	0	0	0	0	0	0
OTU_990	0	0	0	0	0	0	0	0	0	0	1	0	0	0	0	0	0	0	0	0	0	0	0	0	0	0	0	0	0	0	0	0	3	0	0	0	0	0	0	0	0	0	0	0	0	0	0	0	0
OTU_991	0	0	0	0	0	0	0	0	0	0	2	0	0	0	0	0	0	0	0	0	0	0	0	0	0	4	14	0	0	0	0	0	0	0	0	0	0	0	0	0	0	0	2	0	0	0	0	0	0
OTU_992	0	0	0	0	0	0	0	0	11	0	0	0	0	0	0	0	0	0	0	0	0	0	0	0	0	0	0	0	0	0	0	0	0	0	0	0	0	0	0	0	18	0	0	0	0	0	0	0	0
OTU_993	0	0	0	0	0	0	0	3	0	0	8	0	0	0	0	0	0	0	0	0	0	0	0	0	15	2	2	0	0	0	0	0	0	0	0	0	0	0	0	0	0	0	28	0	0	0	0	0	1
OTU_994	0	0	0	0	0	0	0	0	0	0	0	0	0	0	0	0	0	0	0	0	0	0	0	0	10	0	2	0	0	0	0	0	0	0	0	0	0	0	0	0	0	0	0	0	0	0	0	0	0
OTU_995	0	0	0	0	0	0	0	0	0	0	0	0	0	0	0	0	0	0	0	0	0	0	0	0	0	0	0	0	0	0	0	0	1	0	0	0	0	0	0	0	0	0	0	0	0	0	0	0	0
OTU_996	0	0	7	0	0	0	0	0	0	2	0	0	0	0	0	0	0	0	0	0	0	0	0	0	0	0	0	0	0	0	0	0	0	0	0	30	0	0	0	0	0	2	0	0	0	0	0	0	0
OTU_997	0	1	0	0	0	0	0	1	0	0	7	0	0	0	0	0	0	0	0	0	0	0	0	0	7	3	18	0	0	1	0	0	0	0	0	0	0	0	0	0	0	0	26	0	0	0	1	0	1
OTU_998	0	0	0	0	0	0	0	1	9	0	3	0	0	0	0	0	0	0	0	0	0	0	0	0	11	1	2	0	0	0	0	0	0	0	0	0	0	0	0	0	32	0	8	0	0	0	0	0	0
OTU_999	0	0	0	0	0	0	0	5	0	0	0	0	1	0	0	0	0	0	0	0	0	0	0	0	0	0	0	0	1	2	0	0	0	0	0	0	0	0	0	0	0	0	0	0	31	0	0	0	0
OTU_1000	0	2	4	0	0	0	0	7	0	6	0	10	0	0	0	0	0	0	0	0	0	1	0	0	0	0	0	11	0	6	0	0	0	6	8	15	0	0	0	0	0	10	0	28	0	0	0	0	0
OTU_1001	0	0	17	0	0	0	0	6	0	0	0	1	0	10	0	9	8	13	0	0	0	2	2	0	0	0	0	0	0	0	2	0	0	0	0	29	0	0	0	0	0	1	0	12	0	47	0	22	38
OTU_1002	0	0	0	0	0	0	0	3	0	0	0	0	0	0	0	0	0	0	0	0	0	0	0	0	0	0	0	0	9	0	0	0	0	0	0	0	0	0	0	0	0	0	0	0	2	0	0	0	2
OTU_1003	0	0	0	0	0	0	0	0	0	1	0	0	0	0	0	0	0	0	0	0	0	0	1	3	0	0	0	3	0	1	3	12	0	0	0	0	0	0	0	0	0	0	0	0	0	0	0	0	0
OTU_1004	0	0	0	0	0	0	0	0	0	0	9	0	1	0	0	0	0	0	0	0	0	0	0	0	0	5	12	0	0	0	0	0	0	0	0	0	0	0	0	0	0	0	16	0	0	0	0	0	0
OTU_1005	0	0	0	0	0	0	0	0	0	0	22	0	0	0	0	0	0	0	0	0	0	0	0	0	13	4	14	0	0	0	0	0	0	0	0	0	0	0	0	0	0	0	38	0	0	0	0	0	0
OTU_1006	0	0	0	10	8	0	0	0	0	0	0	0	0	0	0	0	0	0	0	1	0	0	0	0	0	0	0	0	0	0	0	0	0	5	3	0	41	17	8	0	0	0	0	1	0	0	3	0	0
OTU_1007	0	0	1	0	0	0	0	0	0	0	0	0	0	5	0	6	0	0	0	0	0	0	0	0	0	0	0	0	0	0	0	0	0	0	0	1	0	0	0	0	0	0	0	0	0	22	0	22	0
OTU_1008	0	0	14	0	0	0	0	0	0	10	0	0	0	0	0	0	0	0	1	0	0	0	0	0	3	0	0	0	0	1	0	0	0	0	0	0	0	0	0	0	0	0	0	0	0	0	0	0	0
OTU_1009	0	0	0	0	0	0	0	0	0	0	0	0	0	4	0	6	0	0	0	0	0	0	1	1	0	0	0	0	0	0	0	2	0	0	0	0	0	0	0	0	0	0	0	0	0	11	0	6	0
OTU_1010	0	0	0	0	0	0	0	0	0	0	0	0	0	0	0	0	0	0	0	0	0	0	0	0	23	5	4	0	0	0	0	0	0	0	0	0	0	0	0	0	0	0	1	0	0	0	0	0	0
OTU_1011	0	0	0	0	0	0	0	0	0	0	0	0	0	0	0	0	0	0	0	0	20	0	0	0	0	0	0	0	0	0	0	0	0	0	0	0	0	0	0	0	1	0	0	0	0	0	0	0	0
OTU_1012	0	0	0	0	0	0	0	6	0	1	0	0	0	0	0	0	9	0	0	0	0	0	0	0	1	6	0	0	0	0	0	0	0	0	0	0	0	0	0	0	0	0	0	0	0	0	0	0	0
OTU_1013	0	0	0	0	0	0	0	0	0	0	2	0	0	0	0	0	0	0	0	0	0	0	0	0	8	1	0	0	0	0	0	0	0	0	0	0	0	0	0	0	0	0	5	0	0	0	0	0	0
OTU_1014	0	0	0	0	0	0	0	0	0	1	11	0	0	0	0	0	0	0	0	0	0	0	0	0	1	0	3	0	0	0	0	0	0	0	0	0	0	0	0	0	1	0	16	0	0	0	0	0	0
OTU_1015	0	0	1	0	0	0	0	3	0	1	0	0	8	0	0	0	0	1	0	0	0	0	0	1	2	0	0	0	0	0	0	1	0	0	0	0	0	0	0	0	0	3	2	0	25	0	2	0	3
OTU_1016	0	0	0	0	0	0	0	0	0	0	0	0	8	0	0	0	0	0	0	0	0	0	0	0	0	0	0	0	0	0	0	0	0	0	0	0	0	0	0	0	0	0	0	0	52	0	0	0	0
OTU_1017	0	0	0	0	0	0	0	2	7	1	0	0	0	0	0	0	0	0	0	0	19	0	0	0	0	0	0	0	0	0	0	0	0	0	0	0	0	0	0	0	13	3	0	0	0	0	0	0	1
OTU_1018	0	0	0	0	0	0	0	0	0	0	0	0	6	0	0	0	0	0	0	0	0	0	0	0	0	0	0	0	0	0	0	0	0	0	0	0	0	0	0	0	0	0	0	0	24	0	0	0	0
OTU_1019	0	0	0	0	0	0	0	11	0	0	0	0	2	0	0	0	0	0	0	0	0	0	0	1	0	0	0	0	12	3	0	0	0	0	0	0	0	0	0	0	0	0	0	0	19	0	0	0	0
OTU_1020	0	0	0	0	0	0	0	0	2	0	0	0	0	0	0	0	0	0	0	0	3	0	0	0	0	0	0	0	0	0	0	0	2	0	0	0	0	0	0	0	8	0	0	0	0	0	0	0	0
OTU_1021	0	0	0	0	0	0	0	0	0	0	0	0	0	0	0	0	0	1	2	2	0	0	0	0	0	0	0	0	0	0	1	0	0	0	0	0	0	0	1	1	0	11	0	0	0	0	0	3	1
OTU_1022	0	1	0	0	0	0	0	0	0	3	0	1	0	2	1	5	6	0	0	0	0	0	0	0	0	0	0	0	0	0	0	0	0	3	4	7	0	0	1	5	0	11	0	6	0	9	0	7	0
OTU_1023	0	0	0	0	0	0	0	0	0	0	0	0	0	0	0	0	0	0	0	0	0	0	0	0	2	1	5	0	0	0	0	0	0	0	0	0	0	0	0	0	0	0	1	0	0	0	0	0	0
OTU_1024	0	0	0	0	0	0	0	0	0	0	2	0	0	0	0	0	0	0	0	0	0	0	0	0	4	2	0	0	0	0	0	0	0	0	0	0	0	0	0	0	0	0	5	0	0	0	0	0	0
OTU_1025	0	0	0	0	0	0	0	0	0	0	2	0	0	0	0	0	0	0	0	0	0	0	0	0	0	0	1	0	0	0	0	0	1	0	0	0	0	0	0	0	0	0	2	0	0	0	0	0	0
OTU_1026	0	0	1	3	5	0	3	0	0	0	0	0	0	0	0	0	0	0	0	0	0	0	0	0	0	0	0	0	0	0	0	0	0	6	3	0	7	17	0	11	0	1	0	0	0	0	0	0	0
OTU_1027	0	0	0	0	0	0	0	0	0	0	0	0	0	0	0	0	0	0	0	0	1	0	0	0	0	2	0	0	0	0	0	0	0	0	0	0	0	0	0	0	0	0	0	0	0	0	0	0	0
OTU_1028	0	1	0	0	0	0	0	9	0	0	0	0	0	0	0	0	0	0	0	0	0	0	0	0	0	0	0	1	0	8	0	0	0	0	0	0	0	0	0	0	0	0	0	0	0	0	0	0	0
OTU_1029	0	0	0	0	0	0	0	0	1	0	0	0	0	0	0	0	0	0	0	0	3	0	0	0	12	1	4	0	0	0	0	0	0	0	0	0	0	0	0	0	1	0	0	0	0	0	0	0	0
OTU_1030	0	0	0	0	0	0	0	0	12	0	0	0	0	0	0	0	0	0	0	0	7	0	0	0	0	0	0	0	0	0	0	0	0	0	0	0	0	0	0	0	38	0	0	0	0	0	0	0	0
OTU_1031	0	0	0	0	0	0	0	2	0	0	0	0	6	0	0	0	0	0	0	0	0	0	0	0	0	0	0	0	2	0	0	0	0	0	0	0	0	0	0	0	0	0	0	0	27	0	0	0	0
OTU_1032	0	0	0	0	0	0	0	0	0	0	67	0	0	0	0	0	0	0	0	0	0	0	0	0	19	8	40	0	0	0	0	0	0	0	0	0	0	0	0	0	0	1	100	0	0	0	0	0	0
OTU_1033	0	0	0	0	0	0	0	1	0	0	0	0	0	1	0	0	0	0	0	0	0	3	0	0	0	0	0	0	0	0	2	10	0	0	0	1	0	0	0	0	0	0	0	0	0	3	1	0	0
OTU_1034	0	0	0	0	0	0	0	0	4	0	0	0	0	0	0	0	0	0	0	0	0	0	0	0	1	0	0	0	0	0	0	0	0	0	0	0	0	0	0	0	26	0	0	0	0	0	0	0	0
OTU_1035	0	0	0	0	0	0	9	0	0	0	0	0	0	1	0	0	0	0	2	1	0	0	0	0	0	0	0	0	0	0	0	0	0	0	0	0	1	0	0	22	0	0	1	1	0	0	0	0	0
OTU_1036	0	0	0	0	0	0	0	0	0	0	7	0	0	0	0	0	0	0	0	0	0	0	0	0	7	0	19	0	0	0	0	0	0	0	0	0	0	0	0	0	0	1	6	0	0	0	0	0	0
OTU_1037	0	0	0	0	0	0	0	0	0	0	0	0	0	0	0	0	0	0	0	0	0	0	0	0	0	0	0	0	0	0	0	0	2	0	0	0	0	0	0	0	0	0	0	0	0	0	0	0	0
OTU_1038	0	0	0	0	0	0	0	0	1	4	0	0	1	0	0	0	0	0	0	0	23	0	0	1	0	0	0	0	0	0	0	0	0	0	0	0	0	0	0	0	0	19	0	0	0	0	0	0	0
OTU_1039	0	0	0	0	0	0	0	0	0	0	3	0	0	0	0	0	0	0	0	0	0	0	0	0	8	2	4	0	0	0	0	0	0	0	1	0	0	0	0	0	0	0	4	0	0	0	1	0	0
OTU_1040	2	0	0	0	0	0	0	11	0	2	0	0	2	0	0	0	0	3	0	0	0	0	0	0	0	0	0	3	2	7	0	0	0	8	0	0	0	0	0	0	0	3	0	7	9	0	0	0	7
OTU_1041	0	0	0	0	0	0	0	0	0	0	0	0	0	0	0	0	0	0	0	0	0	0	0	0	0	0	0	0	0	0	0	0	1	0	0	0	0	0	0	0	0	0	0	0	0	0	0	0	0
OTU_1042	0	0	0	0	0	0	0	0	0	0	1	0	0	0	0	0	0	0	0	0	9	0	0	0	0	0	0	0	0	0	0	0	0	0	0	0	0	0	0	0	0	0	0	0	0	0	0	0	0
OTU_1043	0	0	0	0	0	0	0	0	7	0	0	0	0	0	0	0	0	0	0	0	0	0	0	0	0	0	0	0	0	0	0	0	0	0	0	0	0	0	0	0	15	0	0	0	0	0	0	0	0
OTU_1044	0	0	1	0	0	0	0	1	0	1	0	0	7	0	0	0	0	0	0	0	0	0	0	0	0	0	0	0	0	0	0	0	0	0	0	0	0	0	0	0	0	1	0	0	21	0	0	0	0
OTU_1045	0	0	0	0	0	0	0	0	0	0	0	0	0	0	0	0	0	0	0	0	0	0	0	0	0	0	0	0	5	1	0	0	1	0	0	0	0	0	0	0	0	1	0	0	0	0	0	0	0
OTU_1046	0	0	23	0	0	0	0	253	0	37	1	35	17	0	0	0	11	15	0	0	0	4	3	4	1	8	27	53	9	170	0	3	0	0	0	38	0	0	2	0	0	118	1	202	76	0	0	6	84
OTU_1047	0	0	0	0	0	0	0	0	0	0	0	0	2	0	0	0	0	0	0	0	0	0	0	0	0	0	0	0	0	0	0	0	0	0	0	0	0	0	0	0	0	0	0	0	26	0	1	0	0
OTU_1048	0	0	0	0	0	0	0	0	0	0	0	0	0	0	0	0	0	0	0	0	15	0	0	0	0	0	0	0	0	0	0	0	0	0	0	0	0	0	0	0	0	0	0	0	0	0	0	0	0
OTU_1049	0	0	0	0	0	0	0	0	0	0	11	0	0	0	0	0	0	0	0	0	0	0	0	0	1	0	1	0	0	0	0	0	0	0	0	0	0	0	0	0	0	0	28	0	0	0	0	0	0
OTU_1050	0	0	0	0	0	0	0	0	0	0	0	0	0	0	4	0	0	0	0	0	0	0	0	0	0	0	0	0	0	0	0	0	0	0	0	0	0	0	0	0	0	0	0	0	0	0	31	0	0
OTU_1051	0	0	0	0	0	0	0	0	0	0	0	0	0	0	0	0	0	0	0	0	0	7	0	0	0	0	0	0	0	0	0	8	0	0	0	0	0	0	0	0	0	0	0	0	0	0	0	0	0
OTU_1052	0	0	0	0	0	0	0	9	0	1	0	0	1	1	1	2	0	10	0	0	0	0	3	1	0	0	0	0	0	1	5	0	0	0	0	0	0	0	0	0	0	3	0	0	3	1	4	2	73
OTU_1053	0	0	0	0	0	0	0	0	0	0	27	0	0	0	0	0	0	0	0	0	0	0	0	0	2	5	27	0	0	0	0	0	0	0	0	0	0	0	0	0	0	1	34	0	0	0	0	0	0
OTU_1054	0	0	0	0	0	0	0	0	0	0	1	0	0	0	0	0	0	0	0	0	0	0	0	0	1	0	5	0	0	0	0	0	0	0	0	0	0	0	0	0	0	0	9	0	0	0	0	0	0
OTU_1055	0	0	0	0	0	0	0	0	0	0	2	0	0	0	0	0	0	0	0	0	0	0	0	0	8	3	6	0	0	0	0	0	0	0	0	0	0	0	0	0	0	0	15	0	0	0	0	0	0
OTU_1056	0	0	0	0	0	0	0	0	0	0	7	0	0	0	0	0	0	0	0	0	0	0	0	0	3	1	3	0	0	0	0	0	0	0	0	0	0	0	0	0	0	0	8	0	0	0	0	0	0
OTU_1057	0	0	0	0	0	0	0	0	0	0	2	0	0	0	0	0	0	0	0	0	0	0	0	0	7	1	10	0	0	0	0	0	0	0	0	0	0	0	0	0	0	0	10	0	0	0	0	0	0
OTU_1058	0	0	0	0	0	0	15	0	1	1	0	0	0	0	0	0	0	0	0	0	6	0	0	0	0	0	0	0	1	0	0	0	0	0	0	0	2	0	0	116	0	5	0	0	0	0	0	0	0
OTU_1059	0	0	0	0	0	0	0	0	0	0	23	0	0	0	0	0	0	0	0	0	0	0	0	0	0	0	0	0	0	0	0	0	0	0	0	0	0	0	0	0	0	0	33	0	0	0	0	0	0
OTU_1060	0	0	0	0	0	0	0	0	11	0	0	0	0	0	0	0	0	0	0	0	0	0	0	0	0	0	0	0	0	0	0	0	3	0	0	0	0	0	0	0	27	1	2	0	0	0	0	0	0
OTU_1061	0	0	0	0	0	0	0	0	0	0	2	0	0	0	0	0	0	0	0	0	0	0	0	0	6	2	13	0	0	0	0	0	0	0	0	0	0	0	0	0	0	0	6	0	0	0	0	0	0
OTU_1062	0	0	0	0	0	0	0	0	0	0	3	0	0	0	0	0	0	0	0	0	0	0	0	0	6	1	0	0	0	0	0	0	0	0	0	0	0	0	0	0	0	0	3	0	0	0	0	0	0
OTU_1063	0	0	0	0	0	0	0	0	0	0	1	0	0	0	0	0	0	0	0	0	8	0	0	0	1	0	1	0	0	0	0	0	0	0	0	0	0	0	0	0	7	0	0	0	0	0	0	0	0
OTU_1064	0	0	4	0	0	0	0	0	0	0	0	0	0	6	0	7	0	0	0	0	0	0	0	0	0	0	0	0	0	0	0	0	0	2	0	8	0	0	0	0	0	0	0	0	0	10	0	13	0
OTU_1065	0	0	0	0	0	0	0	0	0	1	13	0	0	0	0	0	0	0	0	0	0	0	0	0	28	11	26	0	0	0	0	0	0	0	0	0	0	0	0	0	0	0	22	0	0	0	0	0	0
OTU_1066	0	0	0	0	0	0	0	0	0	0	0	0	0	0	0	0	0	0	0	0	5	0	0	0	0	0	0	0	4	0	0	0	0	0	0	0	0	0	0	0	1	0	0	0	4	0	0	0	0
OTU_1067	0	0	0	0	0	0	0	0	0	0	7	0	0	0	0	0	0	0	0	0	0	0	0	0	1	0	0	0	0	0	0	0	0	0	0	0	0	0	0	0	0	0	30	0	0	0	0	0	0
OTU_1068	0	0	0	0	0	0	0	0	0	0	1	0	0	0	0	0	0	0	0	0	0	0	0	0	11	3	3	0	0	0	0	0	0	0	0	0	0	0	0	0	0	0	4	0	0	0	0	0	0
OTU_1069	0	0	0	0	0	0	0	0	0	0	7	0	0	0	0	0	0	0	0	0	0	0	0	0	5	0	2	0	0	0	0	0	0	0	0	0	0	0	0	0	0	0	16	0	0	0	0	0	0
OTU_1070	0	0	0	0	0	0	0	4	0	0	3	0	0	0	0	0	0	0	0	0	0	1	0	0	0	0	7	1	0	2	0	0	0	0	0	0	0	0	0	0	0	0	7	0	0	0	0	0	0
OTU_1071	0	0	0	0	0	0	0	0	0	0	0	4	0	0	0	0	0	0	0	0	0	0	0	0	0	0	0	0	0	0	0	0	0	0	0	0	0	0	0	0	0	2	0	31	0	0	0	0	0
OTU_1072	0	0	0	0	0	0	0	3	0	1	6	0	2	0	0	0	0	1	0	0	0	0	0	0	0	1	0	0	0	1	0	0	0	0	0	0	0	0	0	0	0	1	18	0	19	0	0	0	0
OTU_1073	0	0	0	0	0	0	0	0	0	0	2	0	0	0	0	0	0	0	0	0	0	0	0	0	12	7	4	0	0	0	0	0	0	0	0	0	0	0	0	0	0	0	9	0	0	0	0	0	0
OTU_1074	0	0	0	0	0	0	0	9	0	1	0	0	0	0	0	0	1	2	0	0	0	0	0	0	0	1	0	1	0	4	0	1	0	0	0	0	0	0	0	2	0	0	0	4	0	1	2	0	9
OTU_1075	0	0	0	0	0	0	0	0	3	0	0	0	0	0	0	0	0	0	0	0	7	0	0	0	0	1	0	0	0	0	0	0	0	0	0	0	0	0	0	0	15	0	0	0	0	0	0	0	0
OTU_1076	0	0	0	0	0	0	0	0	0	0	4	0	0	0	0	0	0	0	0	0	0	0	0	0	2	0	0	0	0	0	0	0	0	0	0	0	0	0	0	0	0	0	7	0	0	0	0	0	0
OTU_1077	0	0	2	0	0	0	0	11	0	3	0	0	3	0	0	0	3	0	0	0	0	0	0	0	0	0	0	0	2	0	1	4	0	0	0	2	0	0	0	0	0	13	0	0	10	0	0	0	2
OTU_1078	0	0	0	0	0	0	0	0	0	6	0	0	9	0	0	0	0	2	0	0	0	0	0	0	0	0	0	0	0	0	0	0	0	0	0	0	0	0	0	0	0	17	0	0	26	0	0	0	5
OTU_1079	0	0	0	0	0	0	0	0	0	0	2	0	0	0	0	0	0	0	0	0	0	0	0	0	7	2	3	0	0	0	0	0	0	0	0	0	0	0	0	0	0	0	9	0	0	0	0	0	0
OTU_1080	0	2	0	2	3	0	0	2	0	0	0	0	0	1	0	3	0	0	0	1	0	1	0	1	0	0	0	1	0	3	1	0	0	3	3	1	4	1	4	0	0	0	0	0	1	2	2	0	1
OTU_1081	0	0	0	0	0	0	0	0	0	6	0	0	0	0	0	0	0	0	0	0	0	0	0	0	0	0	0	0	0	0	0	0	0	0	0	0	0	0	0	0	0	17	0	0	0	0	0	0	0
OTU_1082	3	27	31	0	1	0	0	55	0	0	0	1	0	0	0	0	0	0	0	0	0	0	1	0	0	0	0	0	0	2	1	0	0	70	75	112	3	0	1	1	0	2	0	8	1	1	0	0	2
OTU_1083	0	0	0	0	0	0	0	0	0	0	0	0	4	0	0	0	0	0	0	0	0	0	0	0	0	0	0	0	0	1	0	0	0	0	0	0	0	0	0	0	0	0	0	0	34	1	0	0	0
OTU_1084	0	0	0	0	0	0	0	0	0	0	0	0	0	0	0	0	0	0	0	0	22	0	0	0	0	1	0	0	0	0	0	0	0	0	0	0	0	0	0	0	0	0	0	0	0	0	0	0	0
OTU_1085	0	0	0	0	0	0	0	0	0	0	8	0	0	0	0	0	0	0	0	0	0	0	0	0	3	4	3	0	0	0	0	0	0	0	0	0	0	0	0	0	0	0	8	0	0	0	0	0	0
OTU_1086	0	0	7	0	0	0	1	0	0	0	0	0	1	0	0	0	0	1	0	0	0	0	0	0	0	0	0	0	10	1	1	0	0	0	0	40	0	0	0	6	0	2	0	0	9	0	0	0	1
OTU_1087	0	0	0	0	0	0	0	0	0	0	1	0	0	0	0	0	0	0	0	0	0	0	0	0	15	0	1	0	0	0	0	0	0	0	0	0	0	0	0	0	0	0	0	0	0	0	0	0	0
OTU_1088	0	0	0	0	0	0	0	2	0	0	0	0	5	0	0	0	0	0	0	0	0	0	0	0	0	0	0	0	9	4	1	0	0	0	0	0	0	0	0	0	0	0	0	0	14	0	0	0	0
OTU_1089	0	1	18	0	0	0	25	86	4	81	0	1	20	28	0	3	0	66	0	2	0	1	66	16	0	0	0	15	64	173	21	3	0	5	1	62	0	0	0	67	1	355	0	1	52	4	1	3	346
OTU_1090	0	0	0	0	0	0	0	0	0	1	5	0	0	0	0	0	0	0	0	0	0	0	0	0	9	2	11	0	0	1	0	0	0	0	0	0	0	0	0	0	0	0	6	0	0	0	0	0	0
OTU_1091	0	0	0	0	0	0	0	0	0	0	1	0	0	0	0	0	0	0	0	0	0	0	0	0	0	5	7	0	0	0	0	0	2	0	0	0	0	0	0	0	0	0	2	0	0	0	0	0	0
OTU_1092	0	0	0	0	0	0	0	0	0	0	11	0	0	0	0	0	0	0	0	0	0	0	0	0	0	0	3	0	0	0	0	0	0	0	0	0	0	0	0	0	0	1	17	0	0	0	0	0	0
OTU_1093	0	0	0	0	0	0	0	0	0	0	0	0	0	0	0	0	0	0	0	0	0	0	0	0	0	1	0	0	0	0	0	0	2	0	0	0	0	0	0	0	0	0	0	0	0	0	0	0	0
OTU_1094	0	0	0	0	0	0	0	0	0	1	0	0	0	14	0	8	0	0	0	0	0	0	0	0	0	0	0	0	0	0	0	0	0	9	2	1	0	0	0	2	0	3	0	0	0	49	0	22	0
OTU_1095	0	0	0	2	0	0	0	0	0	0	0	1	1	3	6	2	2	0	2	0	0	0	0	0	0	0	0	2	0	0	0	0	0	0	0	1	2	2	1	1	0	1	0	5	0	16	26	16	5
OTU_1096	0	4	5	0	0	0	0	4	0	3	0	2	0	0	0	0	0	0	0	0	0	0	0	0	0	0	0	0	0	0	0	0	0	0	16	19	0	0	0	3	0	20	0	21	2	0	0	0	0
OTU_1097	0	0	0	0	0	0	0	0	0	0	5	0	0	0	0	0	0	0	0	0	0	0	0	0	0	0	0	0	0	0	0	0	0	0	0	0	0	0	0	0	0	0	8	0	0	0	0	0	0
OTU_1098	0	0	0	0	0	0	0	3	0	0	0	0	0	0	0	0	0	0	0	0	0	0	0	0	0	0	0	0	1	1	0	3	0	2	1	0	0	1	0	0	0	0	0	0	0	0	0	0	1
OTU_1099	0	0	0	0	0	0	0	0	3	0	0	0	0	0	0	0	0	0	0	0	0	0	0	0	0	0	0	0	0	0	0	0	0	0	0	0	0	0	0	0	19	0	0	0	0	0	0	0	0
OTU_1100	1	9	20	93	69	1	58	22	0	4	0	156	0	57	46	80	195	26	121	100	0	0	1	0	0	0	0	145	1	7	2	1	0	12	8	33	117	89	76	66	0	8	0	286	0	123	76	96	44
OTU_1101	0	0	0	0	0	0	0	6	0	1	0	0	0	0	0	0	0	0	0	0	0	0	0	0	0	0	0	1	3	19	1	0	0	0	0	1	0	0	0	0	0	0	0	0	0	0	0	0	0
OTU_1102	0	0	0	0	0	0	0	0	0	0	1	0	0	0	0	0	0	0	0	0	0	0	0	0	0	6	2	0	0	0	0	0	0	0	0	0	0	0	0	0	0	0	1	0	0	0	0	0	0
OTU_1103	0	0	0	0	0	0	0	1	0	3	0	0	0	0	0	0	0	2	0	0	0	0	0	0	0	0	0	0	2	0	0	2	0	0	0	0	0	0	0	0	0	22	0	0	0	0	0	0	8
OTU_1104	0	0	0	0	0	0	0	0	0	0	0	0	0	0	0	0	0	0	0	0	0	0	0	0	2	1	0	0	0	0	0	0	0	0	0	0	0	0	0	0	0	3	3	0	0	0	0	0	0
OTU_1105	0	0	0	0	0	0	0	0	0	0	0	0	0	0	0	0	0	0	0	0	0	0	0	0	0	12	0	0	0	0	0	0	0	0	0	0	0	0	0	0	0	0	0	0	0	0	0	0	0
OTU_1106	0	0	0	0	0	0	0	0	0	0	7	0	0	0	0	0	0	0	0	0	0	0	0	0	6	2	9	0	0	0	0	0	0	0	0	0	0	0	0	0	0	0	17	0	0	0	0	0	0
OTU_1107	0	0	0	0	0	0	0	0	0	0	0	0	0	0	0	0	0	0	0	0	0	0	0	0	4	3	14	0	0	0	0	0	0	0	0	0	0	0	0	0	2	0	0	0	0	0	0	0	0
OTU_1108	0	0	0	0	0	0	0	0	0	0	0	0	0	0	0	0	0	0	0	0	0	0	0	0	8	5	4	0	0	0	0	0	0	0	0	0	0	0	0	0	0	0	4	0	0	0	0	0	0
OTU_1109	0	0	0	0	0	0	0	0	0	0	0	0	0	0	0	0	0	0	0	0	10	0	0	0	0	0	0	0	0	0	0	0	0	0	0	0	0	0	0	0	0	2	0	0	0	0	0	0	0
OTU_1110	0	0	0	0	0	0	0	0	0	0	0	0	1	0	0	0	0	6	0	0	0	0	0	2	0	0	0	0	0	0	4	0	0	0	0	0	0	0	0	0	0	2	0	0	8	0	0	0	21
OTU_1111	0	0	0	0	0	0	0	0	0	0	0	0	0	0	1	0	0	0	0	0	0	0	0	0	0	0	0	0	0	0	0	0	0	0	0	0	0	0	0	0	0	1	1	0	0	0	21	0	0
OTU_1112	0	2	0	10	5	0	0	5	0	0	2	0	0	0	0	0	0	1	0	0	0	3	0	0	0	0	0	1	0	1	0	0	0	0	12	0	32	19	14	0	0	0	1	1	0	0	1	0	1
OTU_1113	0	0	0	0	0	0	0	1	0	0	4	0	0	0	1	0	1	0	0	0	0	0	0	0	4	2	1	0	10	0	0	0	0	3	2	0	0	0	0	0	0	0	11	1	0	0	1	0	3
OTU_1114	1	0	0	0	0	0	0	0	0	0	0	1	0	0	0	0	0	1	0	0	0	0	0	0	0	0	0	0	0	0	0	0	0	19	4	4	0	0	0	0	0	0	0	0	0	0	0	0	3
OTU_1115	0	0	2	9	4	0	0	2	2	0	0	3	0	5	4	4	15	3	0	3	0	5	0	0	0	0	0	0	0	1	1	1	0	1	0	11	17	24	0	1	1	6	0	5	0	12	18	8	0
OTU_1116	0	0	1	0	0	0	0	0	0	0	0	0	3	0	0	0	2	0	0	0	0	3	0	0	0	0	0	0	0	0	0	0	0	0	0	1	0	0	0	0	0	2	0	0	24	0	0	0	0
OTU_1117	0	0	0	0	0	0	0	0	10	0	0	0	0	0	0	0	0	0	0	0	0	0	0	0	0	0	0	0	0	0	0	0	0	0	0	0	0	0	0	0	30	0	0	0	0	0	0	0	0
OTU_1118	0	0	0	0	0	0	0	0	0	0	0	0	0	0	0	0	0	0	0	0	0	3	0	0	0	0	0	0	0	0	1	0	0	0	0	0	0	0	0	0	0	0	0	0	0	0	0	0	0
OTU_1119	0	0	3	0	0	0	0	18	0	0	0	0	0	0	0	0	0	0	0	0	12	0	0	0	0	0	0	0	2	0	0	0	0	0	0	6	0	0	0	0	0	2	0	0	0	0	0	0	0
OTU_1120	0	0	0	0	0	0	0	0	0	0	0	0	0	0	0	0	0	0	0	0	0	1	0	0	0	0	0	0	0	2	0	0	0	0	0	0	0	0	0	0	0	0	0	0	0	0	0	0	0
OTU_1121	0	0	0	0	0	0	0	0	4	0	0	0	0	0	0	0	0	0	0	0	0	0	0	0	0	0	0	0	0	0	0	0	0	0	0	0	0	0	0	0	20	0	0	0	0	0	0	0	0
OTU_1122	0	0	0	0	0	0	0	0	0	0	8	0	0	0	0	0	0	0	0	0	0	0	0	0	2	8	6	0	0	0	0	0	0	0	0	0	0	0	0	0	0	0	19	0	0	0	0	0	0
OTU_1123	0	0	4	0	0	0	0	1	0	0	0	0	0	0	0	0	0	0	0	0	0	3	0	0	1	0	0	0	1	1	0	1	0	0	0	28	0	0	0	0	0	2	2	2	0	0	1	1	0
OTU_1124	0	0	0	0	0	0	0	0	0	0	0	0	0	0	0	0	0	0	0	0	0	0	0	0	14	3	4	0	0	0	0	0	0	0	0	0	0	0	0	0	0	0	0	0	0	0	0	0	0
OTU_1125	0	0	0	0	0	0	0	0	0	0	6	0	0	0	0	0	0	0	0	0	0	0	0	0	0	3	3	0	0	0	0	0	0	0	0	0	0	0	0	0	0	0	9	0	0	0	0	0	0
OTU_1126	0	0	0	0	0	0	0	1	0	0	0	0	0	0	0	0	0	0	0	0	0	0	1	0	0	0	0	0	0	10	0	3	0	0	0	0	0	0	0	0	0	0	0	0	0	0	0	0	0
OTU_1127	0	0	1	0	0	0	0	1	0	0	0	3	0	0	11	0	2	0	3	1	0	0	1	0	0	0	0	2	0	0	0	0	0	0	0	0	0	0	0	0	0	0	0	19	0	3	30	0	0
OTU_1128	0	0	0	0	0	0	0	0	1	0	0	0	0	0	0	0	0	0	0	0	7	0	0	0	0	0	0	0	0	0	0	0	0	0	0	0	0	0	0	0	0	0	0	0	0	0	0	0	0
OTU_1129	0	2	0	0	0	0	0	1	0	0	0	0	0	0	0	0	0	0	0	0	0	0	0	0	0	0	0	0	1	1	0	0	0	12	9	2	0	1	2	0	0	1	0	0	0	2	0	1	0
OTU_1130	0	0	0	0	0	0	0	1	0	1	1	0	0	0	0	0	0	0	1	0	0	0	0	0	3	10	1	0	0	0	0	0	0	0	0	0	0	0	0	0	0	0	2	0	0	0	0	0	0
OTU_1131	0	0	0	0	0	0	0	0	1	0	0	0	0	0	0	0	0	0	0	0	8	0	0	0	8	2	2	0	0	0	0	0	0	0	0	0	0	0	0	0	2	0	0	0	0	0	0	0	0
OTU_1132	0	6	0	0	0	0	0	1	0	0	0	0	0	0	0	0	0	0	0	0	0	0	0	0	0	0	0	0	0	0	0	0	0	15	16	3	0	0	0	0	0	0	0	0	0	0	0	0	0
OTU_1133	0	0	0	0	0	0	0	3	0	0	2	0	0	0	0	0	1	0	0	0	0	0	0	0	3	2	0	0	0	1	0	9	0	0	0	0	0	0	0	0	0	0	2	0	0	0	1	0	0
OTU_1134	0	0	0	0	0	0	0	0	0	0	0	3	0	0	0	0	0	0	0	0	0	1	0	0	0	0	0	2	0	3	0	3	0	4	0	2	0	0	0	0	0	0	0	24	0	0	0	0	3
OTU_1135	0	0	0	0	0	0	0	0	0	0	0	1	0	1	1	0	0	0	1	0	0	0	0	0	0	0	0	0	0	0	0	0	0	0	1	0	1	0	1	0	0	0	0	3	0	7	9	10	1
OTU_1136	0	0	0	0	0	0	0	0	0	0	3	0	0	0	0	0	0	0	0	0	0	0	0	0	9	3	1	0	0	0	0	0	0	0	0	0	0	0	0	0	0	0	4	0	0	0	0	0	0
OTU_1137	0	0	0	0	0	0	0	0	1	0	7	0	1	0	0	0	0	0	0	0	7	0	0	0	0	1	1	0	1	0	0	0	0	0	0	0	0	0	0	0	0	0	22	0	0	0	0	1	0
OTU_1138	0	0	0	0	0	0	0	0	5	0	0	0	0	0	0	0	0	0	0	0	0	0	0	0	0	0	0	0	0	0	0	0	0	0	0	0	0	0	0	0	11	0	0	0	0	0	0	0	0
OTU_1139	0	0	0	0	0	0	0	0	0	0	0	0	0	0	0	0	0	0	0	0	0	1	0	0	0	0	0	0	0	1	0	11	0	0	0	1	0	0	0	0	0	0	0	0	0	0	0	0	0
OTU_1140	0	33	34	73	73	0	18	10	0	3	0	3	0	2	0	5	44	38	0	24	0	0	1	11	0	0	0	46	2	1	23	0	0	112	166	178	321	300	269	99	0	12	0	23	0	2	22	15	200
OTU_1141	0	0	0	0	0	0	0	0	0	0	4	0	0	0	0	0	0	0	0	0	0	0	0	0	2	4	5	0	0	0	0	0	0	0	0	0	0	0	0	0	0	0	12	0	0	0	0	0	0
OTU_1142	0	0	0	0	0	0	0	0	1	0	6	0	0	0	0	0	0	0	0	0	2	0	0	0	0	1	0	0	0	0	0	0	0	0	0	0	0	0	0	0	1	0	13	0	0	0	0	0	0
OTU_1143	0	0	0	0	0	0	0	0	1	1	0	0	0	1	0	1	0	0	0	1	0	0	0	0	0	0	0	0	0	1	0	0	0	1	0	0	1	1	0	0	0	11	0	0	1	4	7	3	1
OTU_1144	0	0	0	0	0	0	1	0	2	0	0	0	0	0	0	0	0	0	0	0	11	0	0	0	0	0	0	0	0	0	0	0	0	0	0	0	0	0	0	0	3	0	0	0	0	0	0	0	0
OTU_1145	0	6	0	0	0	0	0	0	0	0	0	0	0	0	0	0	0	0	0	0	0	0	0	0	0	0	0	0	0	0	0	0	0	0	17	0	0	0	0	0	0	0	0	0	0	0	0	0	0
OTU_1146	0	0	0	0	0	0	0	0	0	0	5	0	0	0	0	0	0	0	0	0	0	0	0	0	4	6	5	0	0	0	0	0	0	0	0	0	0	0	0	0	0	0	7	0	0	0	0	0	0
OTU_1147	0	0	0	0	0	0	0	0	1	0	3	0	0	0	0	0	0	0	0	0	37	0	0	0	2	3	0	0	1	0	0	0	0	0	0	0	0	0	0	0	1	0	2	0	0	0	0	0	3
OTU_1148	0	1	0	0	1	0	2	0	0	0	0	0	0	2	1	2	0	0	0	1	0	0	0	0	0	0	0	0	0	0	0	0	0	3	3	2	0	0	1	9	0	3	0	0	0	1	0	1	4
OTU_1149	0	0	5	0	0	0	0	0	0	0	0	0	0	0	0	0	0	0	0	0	0	0	0	0	0	0	0	0	0	0	0	0	0	0	0	39	0	0	0	0	0	0	0	0	0	0	0	0	0
OTU_1150	0	0	0	0	0	0	0	0	0	0	0	0	3	0	0	2	0	1	0	0	0	0	0	1	0	0	0	0	0	0	7	1	0	0	0	1	0	0	0	0	0	0	0	1	4	0	0	0	0
OTU_1151	0	7	0	0	0	0	0	0	0	0	0	0	0	0	0	0	0	0	0	0	1	0	0	0	1	0	0	0	0	0	0	0	0	0	12	0	0	0	0	0	0	0	0	0	0	0	0	0	0
OTU_1152	0	0	0	0	0	0	0	0	0	1	0	2	0	0	0	0	6	1	0	0	0	0	0	0	0	0	0	2	0	0	0	0	0	1	2	0	2	0	0	3	0	1	0	13	0	1	1	1	0
OTU_1153	1	0	0	0	0	0	0	0	0	0	0	0	0	0	0	0	1	0	0	0	3	0	0	0	0	0	0	1	0	0	0	29	0	0	0	0	1	0	0	0	0	0	0	1	0	0	0	0	0
OTU_1154	0	0	0	0	0	0	0	0	0	0	0	0	0	0	0	0	0	0	0	0	15	0	0	0	0	0	0	0	0	0	0	0	0	0	0	0	0	0	0	0	0	0	0	0	0	0	0	0	0
OTU_1155	0	0	0	0	0	0	0	0	0	0	11	0	0	0	0	0	0	0	0	0	0	0	0	0	0	0	0	0	0	0	0	0	0	0	0	0	0	0	0	0	0	1	13	0	0	0	0	0	0
OTU_1156	0	2	0	0	0	0	0	1	0	0	0	0	0	0	0	0	0	0	0	0	0	0	0	0	0	0	0	0	0	0	0	0	0	6	2	0	0	0	23	0	0	0	0	0	0	0	0	0	0
OTU_1157	0	0	0	0	0	0	0	0	0	0	0	0	0	0	0	3	26	0	0	0	0	0	0	0	0	0	0	0	0	0	0	0	0	0	0	0	0	0	0	0	0	0	0	0	0	2	0	3	1
OTU_1158	0	6	0	0	0	0	4	0	0	0	0	0	0	0	0	0	0	0	0	0	0	0	0	0	0	0	0	0	0	0	0	0	0	17	8	0	0	0	0	5	0	0	0	1	0	0	0	0	0
OTU_1159	0	0	2	0	0	0	0	0	0	0	0	0	0	0	0	0	0	0	0	0	0	0	0	0	0	0	0	0	0	0	24	5	0	0	0	6	0	0	0	0	0	0	0	0	0	0	0	0	1
OTU_1160	0	0	0	0	0	0	0	0	0	0	0	0	0	0	0	0	0	0	0	0	0	0	0	0	0	0	0	14	1	0	0	0	0	0	0	0	0	0	0	0	0	1	0	0	2	0	0	0	0
OTU_1161	0	0	0	0	0	0	0	3	0	1	7	0	0	0	0	0	0	1	0	0	0	0	0	0	3	3	1	0	0	0	0	0	0	0	0	0	0	0	0	0	0	1	9	0	0	0	0	0	4
OTU_1162	0	0	0	0	0	0	0	0	0	0	0	0	0	0	0	0	0	0	0	0	0	0	0	0	0	0	0	0	0	0	22	0	0	0	0	0	0	0	0	0	0	0	0	0	0	0	0	0	0
OTU_1163	0	0	0	0	0	0	0	0	0	0	0	0	0	0	0	0	0	0	0	0	0	0	4	0	0	0	0	0	0	0	0	0	0	0	0	0	0	0	0	0	0	0	0	0	0	0	0	0	0
OTU_1164	0	1	0	0	0	0	0	21	1	0	22	0	0	0	0	0	1	2	1	1	0	0	0	0	41	29	14	0	0	8	0	1	0	0	0	0	0	0	0	0	0	0	38	0	0	0	2	0	0
OTU_1165	0	0	0	0	0	0	0	0	0	3	0	0	0	0	0	0	0	1	0	0	0	0	0	3	0	0	0	0	0	0	0	0	0	0	0	0	0	0	0	0	0	9	0	0	6	0	0	0	2
OTU_1166	0	0	0	0	0	0	0	0	0	0	0	0	0	0	0	0	0	0	0	0	0	0	0	0	0	0	0	0	0	2	0	0	0	0	0	0	0	0	0	0	0	0	0	0	0	0	0	0	0
OTU_1167	0	0	0	0	0	0	0	0	1	0	0	0	0	0	0	0	0	0	0	0	7	0	0	0	0	0	0	0	0	0	0	0	0	0	0	0	0	0	0	0	2	0	0	0	0	0	0	0	0
OTU_1168	0	0	0	0	0	0	0	3	0	0	0	0	1	0	0	0	0	3	0	0	0	0	2	0	0	0	0	0	1	7	0	0	0	0	0	0	0	0	0	0	0	0	0	0	12	0	0	0	17
OTU_1169	0	7	0	0	0	0	0	0	0	2	0	0	0	0	0	0	0	1	0	1	0	0	1	0	0	0	0	0	0	0	0	0	0	16	15	0	0	0	1	1	0	3	0	1	0	0	2	2	1
OTU_1170	0	0	0	0	0	0	0	0	0	0	6	0	0	0	0	0	0	0	0	0	0	0	0	0	16	3	5	0	0	0	0	0	0	0	0	0	0	0	0	0	0	0	4	0	0	0	0	0	0
OTU_1171	0	0	0	0	0	0	0	0	0	0	0	0	0	0	0	0	0	0	0	0	0	0	0	0	1	0	0	0	0	0	0	0	2	0	0	0	0	0	0	0	0	0	0	0	0	0	0	0	0
OTU_1172	0	0	0	0	0	0	0	2	1	1	0	0	0	0	1	0	1	0	1	0	0	0	0	0	0	0	0	0	0	0	0	0	0	0	0	0	0	0	1	0	2	4	1	4	4	0	4	0	6
OTU_1173	0	1	0	0	0	0	0	0	0	0	0	0	0	0	0	0	0	0	0	0	0	0	0	0	0	0	0	0	0	0	0	0	0	0	20	0	0	0	0	0	0	0	0	0	0	0	0	0	0
OTU_1174	0	0	0	0	0	0	0	0	0	0	0	0	0	0	0	0	0	0	0	0	0	0	0	0	0	0	0	15	0	0	0	0	0	0	0	0	0	0	0	0	0	0	0	6	0	0	0	0	0
OTU_1175	0	0	0	0	0	0	0	0	0	0	0	0	0	0	0	0	0	0	0	0	0	0	0	0	0	0	0	0	0	0	0	0	1	0	0	0	0	0	0	0	0	0	0	0	0	0	0	0	0
OTU_1176	0	0	0	0	0	0	0	0	0	0	7	0	0	0	0	0	0	0	0	0	0	0	0	0	3	2	3	0	0	0	0	0	0	0	0	0	0	0	0	0	0	0	15	0	0	0	0	0	0
OTU_1177	0	0	0	0	0	0	0	0	15	0	0	0	0	0	0	0	0	0	0	0	2	0	0	0	0	0	0	0	0	0	0	0	0	0	0	0	0	0	0	0	23	0	0	0	0	0	0	0	0
OTU_1178	0	0	0	0	0	0	0	0	0	0	11	0	0	0	0	0	0	0	0	0	0	0	0	0	0	1	5	0	0	0	0	0	0	0	0	0	0	0	0	0	0	0	20	0	0	0	0	0	0
OTU_1179	0	0	0	0	0	0	0	0	0	0	0	0	0	0	0	0	0	0	0	0	0	0	0	0	0	0	0	0	0	0	0	0	2	0	0	0	0	0	0	0	0	0	0	0	0	0	0	0	0
OTU_1180	0	0	0	0	0	0	0	0	0	0	0	0	0	0	0	0	0	0	0	0	0	0	0	0	10	3	7	0	0	0	0	0	0	0	0	0	0	0	0	0	0	0	1	0	0	0	0	0	0
OTU_1181	0	0	0	0	0	0	0	10	0	0	1	0	0	0	0	0	1	1	0	0	6	0	0	0	2	1	1	0	0	1	0	1	0	0	0	1	0	0	0	0	1	1	5	0	1	0	0	0	0
OTU_1182	0	0	0	0	0	0	0	0	7	0	0	0	0	0	0	0	0	0	0	0	0	0	0	0	0	0	0	0	0	0	0	0	0	0	0	0	0	0	0	0	24	0	0	0	0	0	0	0	0
OTU_1183	0	0	0	0	0	0	0	0	0	0	6	0	0	0	0	0	0	0	0	0	0	0	0	0	3	2	3	0	0	0	0	0	0	0	0	0	0	0	0	0	0	0	7	0	0	0	0	0	0
OTU_1184	0	0	0	0	0	0	0	0	0	0	5	0	0	0	0	0	0	0	0	0	1	0	0	0	4	1	2	0	0	0	4	0	0	0	0	0	0	0	0	0	0	0	19	0	0	0	0	0	1
OTU_1185	0	0	0	0	0	0	0	0	0	0	17	0	0	0	0	0	0	0	0	0	0	0	0	0	3	1	13	0	0	0	0	0	0	0	0	0	0	0	0	0	0	0	33	0	0	0	0	0	0
OTU_1186	0	0	0	0	0	0	0	0	0	0	0	0	13	0	0	0	0	0	0	0	0	0	0	0	0	0	1	0	0	0	0	0	0	0	0	0	0	0	0	0	0	0	2	0	21	0	0	0	0
OTU_1187	0	0	0	0	0	0	0	0	0	0	11	0	0	0	0	0	0	0	0	0	0	1	0	0	12	4	3	0	0	0	0	0	0	0	0	0	0	0	0	0	0	1	10	0	0	0	0	0	3
OTU_1188	0	0	0	0	0	0	3	0	0	0	0	0	0	0	0	0	0	1	0	0	0	1	1	0	0	0	0	0	0	0	0	0	0	0	0	3	0	0	0	11	0	13	0	0	9	0	0	0	17
OTU_1189	0	0	0	0	0	0	0	2	0	0	0	0	0	0	0	0	0	0	0	0	0	0	0	0	0	0	0	0	1	17	0	0	0	0	0	0	0	0	0	0	0	0	0	0	0	0	0	0	0
OTU_1190	0	0	0	0	0	0	0	0	0	0	0	0	0	0	0	0	0	1	0	0	0	0	2	2	0	0	0	0	0	0	0	0	0	0	0	0	0	0	0	0	0	0	0	0	0	0	0	0	0
OTU_1191	0	0	0	0	0	0	0	0	11	0	0	0	0	0	0	0	0	0	0	0	2	0	0	0	1	1	0	0	0	0	0	0	0	0	0	0	0	0	0	0	18	0	0	0	0	0	0	0	0
OTU_1192	0	3	0	0	0	0	0	7	0	0	0	0	0	0	0	0	0	0	0	0	0	0	0	0	0	0	0	0	0	3	0	0	0	1	1	0	0	0	0	0	0	0	1	0	0	0	0	0	0
OTU_1193	0	0	0	0	0	0	0	0	0	0	1	0	0	0	0	0	0	0	0	0	0	0	0	0	7	3	4	0	0	0	0	0	0	0	0	0	0	0	0	0	0	0	4	0	0	0	0	0	0
OTU_1194	0	0	0	0	0	0	0	0	0	0	11	0	0	0	0	0	0	0	0	0	0	0	0	0	1	0	3	0	0	0	0	0	0	0	0	0	0	0	0	0	0	0	18	0	0	0	0	0	0
OTU_1195	0	0	0	0	0	0	0	0	0	0	0	0	5	0	0	0	0	0	0	0	0	0	2	0	0	0	0	1	0	1	0	0	0	0	0	0	0	0	0	0	0	0	0	0	24	0	0	0	0
OTU_1196	0	8	0	0	0	0	2	3	0	0	0	0	0	0	0	0	0	0	0	0	0	1	1	0	0	0	1	1	0	1	0	0	0	1	17	0	1	1	0	2	0	0	0	1	0	0	0	0	0
OTU_1197	0	1	0	26	22	0	2	11	0	2	0	1	2	1	2	0	0	3	1	2	0	0	0	0	0	0	0	0	0	2	0	1	0	3	2	5	144	71	54	19	0	3	0	0	5	0	0	0	15
OTU_1198	0	1	0	0	0	0	0	0	0	0	0	0	0	0	0	0	0	0	0	0	0	0	0	0	0	0	0	0	0	0	0	0	0	20	2	0	0	0	0	0	0	0	0	0	0	0	0	0	0
OTU_1199	0	0	0	0	0	0	0	0	0	2	0	0	0	0	0	0	0	2	0	0	0	0	0	0	0	0	0	0	1	0	0	0	0	0	0	0	0	0	0	0	0	10	1	0	1	0	0	0	4
OTU_1200	0	0	0	0	0	0	0	0	0	0	7	0	0	0	0	0	0	0	0	0	0	0	0	0	3	8	24	0	0	0	0	0	0	0	0	0	0	0	0	0	0	0	10	0	0	0	0	0	0
OTU_1201	0	0	0	0	0	0	0	0	1	0	0	0	0	0	0	0	0	0	0	0	0	0	0	0	0	0	0	0	0	0	0	0	0	0	0	0	0	0	0	0	3	0	0	0	0	0	0	0	0
OTU_1202	0	0	0	0	0	0	0	0	0	0	0	0	0	0	0	0	0	0	0	0	0	0	0	0	0	1	1	0	0	0	0	0	1	0	0	0	0	0	0	0	0	0	2	0	0	0	0	0	0
OTU_1203	0	0	0	0	0	0	0	0	1	0	0	0	0	0	0	0	0	0	0	0	11	0	0	0	0	0	0	0	0	0	0	0	0	0	0	0	0	0	0	0	1	0	0	0	0	0	0	0	0
OTU_1204	0	0	0	0	0	0	0	0	0	0	0	0	0	0	0	0	0	0	0	0	0	0	0	0	5	0	3	0	0	0	0	1	0	0	0	0	0	0	0	0	0	0	0	0	0	0	1	0	0
OTU_1205	0	0	0	0	0	0	0	0	0	0	0	0	0	0	0	0	0	0	0	0	0	0	0	0	2	3	3	0	0	0	0	0	0	0	0	0	0	0	0	0	0	0	2	0	0	0	0	0	0
OTU_1206	0	0	0	0	0	0	0	0	0	0	0	0	0	0	0	0	0	5	0	0	0	0	0	0	0	0	0	0	0	2	0	0	0	0	0	0	0	0	0	0	0	0	0	0	4	0	0	0	17
OTU_1207	0	0	0	0	0	0	0	0	2	0	0	0	0	0	0	0	0	0	0	0	6	0	0	0	0	0	0	0	0	0	0	0	0	0	0	0	0	0	0	0	3	0	0	0	0	0	0	0	0
OTU_1208	0	0	0	0	0	0	0	0	0	0	6	0	0	0	0	0	0	0	0	0	0	0	0	0	0	0	0	0	0	0	0	0	0	0	0	0	0	0	0	0	0	0	14	0	0	0	0	0	0
OTU_1209	0	0	0	0	0	0	0	0	0	0	5	0	0	0	0	0	0	0	0	0	0	0	0	0	11	3	2	0	0	0	0	0	0	0	0	0	0	0	0	0	0	0	10	0	0	0	0	0	0
OTU_1210	0	0	0	0	0	0	0	0	0	0	0	0	0	0	0	0	0	0	0	0	0	0	0	0	5	2	0	0	0	0	0	0	0	0	0	0	0	0	0	0	0	0	0	0	0	0	0	0	0
OTU_1211	0	0	0	3	1	0	0	1	0	3	0	1	2	1	0	2	1	1	5	1	0	0	0	0	0	0	0	0	0	0	0	0	0	0	0	2	16	6	1	3	0	1	0	4	3	5	0	0	10
OTU_1212	0	0	0	0	0	0	0	0	16	1	18	0	0	0	0	0	0	0	0	0	0	0	0	0	8	0	9	0	0	0	0	0	0	0	0	0	0	0	0	0	34	0	31	0	0	0	0	0	0
OTU_1213	0	0	0	0	0	0	0	0	0	0	0	0	0	0	0	0	0	0	0	0	0	0	0	0	9	3	2	0	0	0	0	0	0	0	0	0	0	0	0	0	0	0	4	0	0	0	0	0	0
OTU_1214	0	3	0	363	246	0	0	0	0	0	0	10	0	0	43	0	7	0	3	1	0	0	0	0	0	0	0	33	0	0	0	0	0	5	13	0	1307	866	781	0	0	0	0	21	0	0	168	0	0
OTU_1215	0	0	1	0	0	0	0	0	0	0	0	0	0	1	0	2	0	0	0	1	0	0	0	0	0	0	0	0	0	0	18	0	0	0	0	2	0	0	0	0	0	0	0	0	0	5	0	0	0
OTU_1216	0	0	0	5	0	0	0	0	0	0	0	0	1	0	0	0	0	4	0	0	0	0	0	0	0	0	0	0	0	10	2	5	0	1	0	0	0	20	0	1	0	0	0	1	0	0	0	0	19
OTU_1217	0	0	0	0	0	0	0	0	0	0	4	0	0	0	0	0	0	0	0	0	0	0	0	0	19	5	9	0	0	0	0	0	0	0	0	0	0	0	0	0	0	0	9	0	0	0	0	0	0
OTU_1218	0	0	0	0	0	0	0	0	0	0	0	0	0	0	0	0	0	0	0	0	0	0	0	0	0	0	0	0	0	0	0	0	2	0	0	0	0	0	0	0	0	0	0	0	0	0	0	0	0
OTU_1219	1	0	0	0	1	0	0	1	0	0	0	5	0	0	0	0	0	0	0	0	0	0	1	0	0	0	0	0	0	1	0	0	0	2	2	0	2	3	1	2	0	0	0	23	1	0	2	0	0
OTU_1220	0	0	0	0	0	0	0	0	0	0	6	0	0	0	0	0	0	0	0	0	0	0	0	0	9	3	4	0	0	0	0	0	0	0	0	0	0	0	0	0	0	0	24	0	0	0	0	0	0
OTU_1221	0	0	0	0	0	0	0	4	0	0	0	0	1	0	0	0	0	2	0	0	0	2	0	0	0	0	0	0	0	1	1	5	0	0	0	3	0	0	0	0	0	1	0	0	2	1	1	0	17
OTU_1222	0	0	0	0	0	0	0	0	0	0	0	0	0	0	2	0	1	1	0	0	0	4	0	0	0	0	0	0	0	0	0	0	0	0	0	0	0	0	0	0	0	3	0	0	2	1	5	0	2
OTU_1223	0	0	0	0	0	0	0	0	0	1	0	0	0	0	1	0	1	0	1	0	0	0	0	0	0	0	0	0	0	3	0	10	0	0	0	1	0	0	0	0	0	0	0	2	1	0	11	1	0
OTU_1224	0	0	0	0	0	0	0	0	0	0	0	0	0	0	0	0	0	0	0	0	0	3	6	0	0	0	0	0	0	3	11	6	0	0	0	0	0	0	0	0	0	0	0	0	0	0	0	0	0
OTU_1225	0	0	0	0	0	0	0	0	3	0	0	0	0	0	0	0	0	0	0	0	0	0	0	0	0	0	0	0	0	0	0	0	0	0	0	0	0	0	0	0	16	0	0	0	0	0	0	0	0
OTU_1226	0	0	0	0	0	0	0	0	0	0	1	0	0	0	0	0	0	0	0	0	0	0	0	0	7	1	1	0	0	0	0	0	0	0	0	0	0	0	0	0	0	0	4	0	0	0	0	0	0
OTU_1227	0	0	0	0	0	0	0	0	0	0	0	0	0	0	0	0	0	0	0	0	0	0	0	0	0	0	0	0	0	0	18	0	0	0	0	0	0	0	0	0	0	0	0	0	0	0	0	0	0
OTU_1228	0	0	0	0	0	0	0	3	0	0	0	0	1	0	0	0	0	0	0	0	0	0	0	0	10	2	1	0	2	1	0	0	0	0	0	1	0	0	0	0	0	0	0	0	2	0	0	0	0
OTU_1229	0	0	1	0	0	0	1	1	0	1	0	0	4	0	0	0	0	0	0	0	0	0	0	1	1	0	0	0	0	0	0	0	0	0	0	0	0	0	0	11	0	0	0	0	8	0	0	0	7
OTU_1230	0	0	2	0	0	0	2	17	0	3	0	0	0	0	0	0	0	0	0	0	0	0	0	0	0	0	0	0	0	1	0	0	0	0	1	7	0	0	0	1	0	6	0	0	0	0	0	0	0
OTU_1231	0	0	0	0	0	0	0	0	0	0	0	0	0	0	0	0	0	0	0	0	0	0	0	0	0	0	0	0	0	0	0	0	1	0	0	0	0	0	0	0	0	0	0	0	0	0	0	0	0
OTU_1232	0	0	0	0	0	0	0	7	0	0	3	0	0	0	0	0	0	0	0	0	0	1	0	0	16	0	2	0	0	0	1	0	0	0	0	0	0	0	0	0	0	1	10	0	0	0	0	0	2
OTU_1233	0	0	0	0	0	0	0	5	0	0	3	0	0	0	0	0	0	0	0	0	0	0	0	0	14	6	11	0	0	1	1	3	0	0	0	0	0	0	0	0	0	1	12	0	0	0	0	0	0
OTU_1234	0	0	0	0	0	0	0	0	2	0	0	0	0	0	0	0	0	0	0	0	0	0	0	0	0	0	0	0	0	0	0	0	0	0	0	0	0	0	0	0	1	0	0	0	0	0	0	0	0
OTU_1235	0	0	0	0	0	0	0	0	3	0	4	0	0	0	0	0	0	0	0	0	18	0	0	0	16	7	2	0	0	0	0	0	0	0	0	0	0	0	0	0	3	0	6	0	0	0	0	0	0
OTU_1236	0	0	0	0	0	0	0	0	0	0	0	0	0	0	0	0	0	0	0	0	0	0	0	0	0	0	0	4	0	0	0	0	0	3	1	3	4	1	0	3	0	0	0	8	0	1	0	0	0
OTU_1237	0	0	0	0	0	0	0	0	0	3	1	0	2	0	0	0	0	2	0	0	0	0	0	0	0	0	0	0	0	6	6	5	0	0	0	0	0	0	0	0	0	7	0	0	4	0	0	0	13
OTU_1238	0	0	0	0	0	0	0	0	8	0	0	0	0	0	0	0	0	0	0	0	0	0	0	0	0	0	0	0	0	0	0	0	0	0	0	0	0	0	0	0	16	0	0	0	0	0	0	0	0
OTU_1239	0	0	0	0	0	0	0	2	1	0	2	0	0	0	1	0	0	1	0	0	0	0	0	0	8	5	4	0	0	1	0	1	0	0	0	0	0	0	0	0	1	0	2	0	0	0	0	0	2
OTU_1240	0	0	0	1	0	0	0	0	0	0	5	0	1	0	0	0	0	1	0	0	0	0	0	0	0	0	0	0	0	0	0	0	0	0	0	0	0	0	0	0	0	0	11	0	0	0	0	1	0
OTU_1241	0	5	0	1	0	0	0	0	0	4	0	0	0	0	0	0	0	0	0	0	0	0	0	0	0	0	0	2	0	1	1	4	0	0	14	0	5	0	0	1	0	6	0	1	0	0	0	0	3
OTU_1242	0	0	0	0	0	0	0	1	0	5	0	0	0	0	0	0	0	0	0	0	0	0	0	0	0	0	0	0	3	0	0	0	0	0	0	0	0	0	0	0	0	17	0	0	1	0	0	0	0
OTU_1243	0	0	0	0	0	0	0	0	0	0	0	0	0	0	0	0	0	0	0	0	0	0	0	0	0	0	0	0	0	0	0	0	0	0	0	0	0	0	0	0	0	0	0	0	0	0	0	0	0
OTU_1244	0	0	0	0	0	0	0	0	4	0	0	0	0	0	0	0	0	0	0	0	0	0	0	0	0	0	0	0	0	0	0	0	0	0	0	0	0	0	0	0	19	0	0	0	0	0	0	0	0
OTU_1245	0	3	0	19	12	0	0	1	0	0	0	6	0	0	34	1	11	0	19	33	0	0	0	0	0	0	0	4	0	0	0	0	0	2	1	0	53	31	10	1	0	1	0	42	0	3	138	2	0
OTU_1246	0	0	0	0	0	0	0	0	0	1	0	0	0	0	0	0	0	0	0	0	0	0	0	0	0	0	0	0	0	7	0	0	0	0	0	0	0	0	0	0	0	1	0	0	0	0	0	0	0
OTU_1247	0	2	0	0	2	0	1	1	0	1	0	0	0	0	1	0	0	0	0	0	2	0	0	0	0	0	0	0	0	0	0	0	0	3	2	0	16	4	4	2	0	14	0	2	0	1	2	2	13
OTU_1248	0	0	0	0	0	0	0	0	0	0	1	0	0	0	0	0	0	0	0	0	7	0	0	0	1	0	1	1	0	0	0	0	0	0	0	0	0	0	0	0	0	0	3	0	0	0	0	0	0
OTU_1249	0	0	0	0	0	0	0	0	0	0	0	0	0	0	0	0	0	0	0	0	0	0	0	0	0	0	0	0	0	7	0	0	0	0	0	0	0	0	0	0	0	0	0	0	0	0	0	0	0
OTU_1250	0	0	0	0	0	0	0	0	5	0	0	0	0	0	0	0	0	0	0	0	4	0	0	0	0	0	0	0	0	0	0	0	0	0	0	0	0	0	0	0	18	0	0	0	0	0	0	0	0
OTU_1251	0	6	0	0	0	0	0	4	0	0	0	0	0	0	0	0	0	0	0	0	0	0	0	0	0	0	0	0	0	0	0	0	0	11	24	0	0	0	0	0	0	1	0	0	0	0	0	0	0
OTU_1252	0	0	0	0	0	0	0	0	0	0	2	0	0	0	0	0	0	0	0	0	0	0	0	0	3	6	2	0	0	1	0	0	0	0	0	0	0	0	0	0	0	0	4	0	0	0	0	0	0
OTU_1253	0	0	0	0	0	0	0	0	0	0	0	0	0	0	0	0	0	0	0	0	0	4	0	0	0	0	0	0	0	0	0	0	0	0	0	0	0	0	0	0	0	0	0	0	0	0	0	1	0
OTU_1254	0	0	1	0	0	0	0	0	0	0	0	0	0	0	0	0	0	1	0	0	0	0	0	0	0	0	0	0	0	2	2	1	0	0	0	0	0	0	0	0	0	2	0	0	0	0	0	0	4
OTU_1255	0	0	0	0	0	0	0	0	0	0	0	0	0	0	0	0	0	0	0	0	0	2	0	0	0	0	0	0	0	3	0	2	0	0	0	0	0	0	0	0	0	0	0	0	0	0	2	0	0
OTU_1256	0	0	0	0	0	0	1	0	0	2	0	0	0	0	0	0	0	0	0	0	0	0	0	0	0	0	0	0	0	0	0	0	0	0	0	0	0	0	0	2	0	16	0	0	1	0	0	0	0
OTU_1257	0	0	0	0	0	0	0	0	0	0	0	0	1	0	0	0	0	0	0	0	0	0	1	0	0	0	0	0	0	2	0	3	0	0	0	0	0	0	0	0	0	2	0	0	0	0	0	0	0
OTU_1258	0	0	0	0	0	0	0	0	0	0	2	0	0	0	0	0	0	0	0	0	12	0	0	0	1	3	0	0	0	0	0	0	0	0	0	0	0	0	0	0	0	1	1	0	0	0	0	0	0
OTU_1259	0	0	0	0	0	0	0	0	0	0	19	0	0	0	0	0	0	0	0	0	0	0	0	0	0	0	2	0	0	0	0	0	0	0	0	0	0	0	0	0	0	0	36	0	0	0	0	0	0
OTU_1260	0	0	0	0	0	0	0	0	0	0	1	0	0	0	0	0	0	0	0	0	0	0	0	0	4	2	7	0	0	0	0	0	0	0	0	0	0	0	0	0	0	0	3	0	0	0	0	0	0
OTU_1261	0	0	0	0	0	0	0	0	5	0	8	0	0	0	0	0	0	0	0	0	0	0	0	0	2	0	0	0	0	0	0	0	0	0	0	0	0	0	0	0	16	0	7	0	0	0	0	0	0
OTU_1262	10	37	15	55	2	0	23	121	0	2	0	34	0	0	0	0	0	1	1	1	0	3	1	0	0	0	0	1	4	3	1	2	0	994	78	54	185	3	251	80	0	11	0	167	0	1	0	2	13
OTU_1263	0	0	0	0	0	0	0	4	0	0	5	0	0	0	0	0	0	0	0	0	0	0	0	0	3	2	4	0	0	0	0	0	0	0	0	0	0	0	0	0	0	0	9	0	0	0	0	0	0
OTU_1264	0	0	0	0	0	0	0	0	0	0	0	0	0	0	0	0	0	0	0	0	0	0	0	0	0	0	0	0	0	0	0	0	0	0	0	0	0	0	0	0	0	0	0	0	0	0	0	0	0
OTU_1265	0	0	0	0	0	0	0	0	22	0	0	0	0	0	0	0	0	0	0	0	0	0	0	0	0	1	0	0	8	0	1	0	0	0	0	0	0	0	0	0	0	0	0	0	0	0	1	0	0
OTU_1266	0	4	3	0	0	0	0	1	0	4	0	0	0	0	0	0	0	0	0	0	0	0	0	0	0	0	0	3	0	2	0	0	0	0	1	2	0	0	0	12	0	10	0	2	0	0	0	1	0
OTU_1267	0	0	0	0	0	0	0	0	0	0	8	0	0	0	0	0	0	0	0	0	0	0	0	0	1	2	1	0	0	2	2	0	0	0	0	0	0	0	0	0	0	0	9	0	0	0	3	0	0
OTU_1268	0	0	0	1	2	0	0	0	0	0	0	0	0	0	1	0	0	0	0	0	0	0	0	0	0	0	0	0	0	0	0	0	0	0	0	0	12	8	4	0	0	0	0	0	0	0	0	0	0
OTU_1269	0	0	0	0	0	0	7	0	0	0	0	0	0	0	0	0	0	0	0	0	0	0	0	0	0	0	0	0	0	0	0	0	0	0	0	0	0	0	0	18	0	0	0	0	1	0	0	0	0
OTU_1270	0	3	1	0	0	0	0	2	0	0	0	0	0	1	0	0	0	0	0	0	0	0	0	0	0	0	0	0	0	0	0	0	0	2	13	0	0	0	0	0	0	1	0	0	0	0	1	1	0
OTU_1271	0	0	0	0	0	0	0	0	0	0	2	0	0	0	0	0	0	0	0	0	0	0	0	0	0	0	5	0	0	0	0	0	0	0	0	0	0	0	0	0	0	0	5	0	0	0	0	0	0
OTU_1272	0	0	0	0	0	0	0	0	8	0	8	0	0	0	0	0	0	0	0	0	0	0	0	0	16	5	8	0	0	0	0	0	0	0	0	0	0	0	0	0	14	0	7	0	0	0	0	0	0
OTU_1273	0	0	0	0	0	0	0	0	0	0	0	0	0	0	0	0	0	0	0	0	0	0	0	0	0	0	0	0	0	0	0	0	0	0	0	0	0	0	0	0	0	0	0	0	0	0	0	0	0
OTU_1274	0	0	0	0	0	0	0	2	0	0	2	0	0	0	0	0	0	0	0	0	0	0	0	0	4	4	5	0	0	0	0	0	1	0	0	0	0	0	0	0	0	0	4	0	0	0	0	0	0
OTU_1275	0	0	0	0	0	0	0	0	0	0	5	0	0	0	0	0	0	0	0	0	0	0	0	0	13	9	14	0	0	0	0	0	0	0	0	0	0	0	0	0	0	0	8	0	0	0	0	0	0
OTU_1276	0	0	0	1	0	0	0	0	0	0	0	1	0	1	2	1	2	0	0	3	0	0	0	0	0	0	0	3	0	0	0	0	0	1	0	0	3	2	1	1	0	2	0	4	0	2	2	1	0
OTU_1277	0	0	0	0	0	0	0	0	0	0	1	0	0	0	0	0	0	0	0	0	0	0	0	0	0	2	0	0	0	0	0	0	0	0	0	0	0	0	0	0	0	0	17	0	0	0	0	0	0
OTU_1278	0	0	0	0	0	0	0	0	0	0	13	0	0	0	0	0	0	0	0	0	0	0	0	0	1	0	1	0	0	0	0	0	0	0	0	0	0	0	0	0	0	0	21	0	0	0	0	0	0
OTU_1279	0	0	0	0	0	0	0	0	0	1	0	0	0	0	0	0	0	0	0	0	0	0	0	1	0	0	0	0	0	0	0	0	0	0	0	0	0	0	0	0	0	2	0	0	2	0	0	0	5
OTU_1280	0	0	0	0	0	0	0	0	0	0	0	0	0	0	0	0	0	0	0	0	0	0	0	0	3	1	2	0	0	0	0	0	0	0	0	0	0	0	0	0	0	0	5	0	0	0	0	0	0
OTU_1281	1	0	0	0	0	0	0	0	0	0	0	0	0	0	0	0	0	0	0	0	0	0	0	0	0	0	0	1	0	0	0	0	0	22	0	0	0	0	0	2	0	0	0	0	0	0	0	0	0
OTU_1282	0	0	0	0	0	0	0	0	0	0	1	0	0	0	0	0	0	0	0	0	0	0	0	0	11	1	1	0	0	0	0	0	0	0	0	0	0	0	0	0	0	0	2	0	0	0	0	0	0
OTU_1283	0	0	0	0	0	0	0	0	0	0	0	0	4	0	0	0	0	6	0	0	0	0	0	0	0	0	0	0	0	0	4	0	0	0	0	0	0	0	0	0	0	0	0	0	8	0	0	0	16
OTU_1284	0	9	0	0	1	0	24	0	0	0	0	7	0	0	0	0	0	0	0	0	0	0	0	0	0	0	0	1	0	0	0	0	0	3	13	0	1	0	3	1	0	0	0	42	0	0	3	0	0
OTU_1285	0	0	0	0	0	0	0	0	0	0	1	0	0	0	0	0	0	0	0	0	0	0	0	0	5	5	5	0	0	0	0	0	0	0	0	0	0	0	0	0	0	0	4	0	0	0	0	0	0
OTU_1286	0	0	0	0	0	0	0	0	8	0	0	0	0	0	0	0	0	0	0	0	11	0	0	0	0	0	0	0	0	0	0	0	0	0	0	0	0	0	0	0	13	0	0	0	0	1	0	1	0
OTU_1287	0	0	0	0	0	0	0	0	0	0	0	0	0	0	0	0	0	0	0	0	0	0	0	0	6	1	0	0	0	0	0	0	0	0	0	0	0	0	0	0	0	0	6	0	0	0	0	0	0
OTU_1288	0	0	0	0	0	0	0	0	1	0	5	0	0	0	0	0	0	0	0	0	0	0	0	0	5	1	3	0	0	0	0	0	0	0	0	0	0	0	0	0	5	0	19	0	0	0	0	0	0
OTU_1289	0	0	0	0	0	0	0	0	0	0	0	0	0	0	0	0	0	0	0	0	0	0	0	0	0	0	4	0	0	0	0	0	0	0	0	0	0	0	0	0	0	0	1	0	0	0	0	0	0
OTU_1290	0	0	0	7	1	0	0	0	0	0	0	0	0	0	1	0	1	0	0	0	0	0	0	0	0	0	0	1	0	0	0	0	0	2	0	0	23	16	3	0	0	0	0	0	0	0	0	1	0
OTU_1291	0	2	0	0	0	0	1	2	0	0	0	0	0	1	0	0	0	0	0	0	0	0	0	0	0	0	0	0	0	0	0	0	0	7	6	0	0	0	0	3	0	0	0	0	0	1	0	1	1
OTU_1292	0	4	0	0	0	0	0	0	0	0	0	0	0	0	0	0	0	0	0	0	0	0	0	0	0	0	0	0	0	0	0	0	0	19	3	0	0	0	0	0	0	0	0	0	0	0	0	0	0
OTU_1293	0	0	0	0	0	0	0	0	0	0	0	0	0	0	0	0	0	0	0	0	0	0	0	0	0	2	0	0	0	0	0	0	0	0	0	0	0	0	0	0	0	0	2	0	0	0	0	0	0
OTU_1294	0	0	0	0	0	0	0	0	0	0	0	0	2	0	0	0	0	0	0	0	0	0	0	2	0	0	0	0	0	0	0	0	0	0	0	0	0	0	0	0	0	0	0	0	12	0	0	0	0
OTU_1295	0	0	3	0	0	0	0	2	0	0	0	0	0	0	0	0	0	0	0	0	0	1	0	0	0	1	3	17	0	2	0	0	0	0	0	6	0	0	0	0	0	4	0	0	0	0	0	1	0
OTU_1296	0	0	0	0	0	0	0	0	0	0	2	0	0	0	0	0	0	0	0	0	0	0	0	0	1	1	6	0	0	0	0	0	0	0	0	0	0	0	0	0	0	0	4	0	0	0	0	0	0
OTU_1297	0	1	0	0	0	0	0	19	0	0	1	0	0	0	0	0	1	0	0	0	2	0	0	0	0	0	0	0	0	3	0	0	0	2	2	0	0	1	0	0	0	0	0	0	0	0	0	0	2
OTU_1298	0	0	0	0	0	0	0	0	0	0	0	0	0	0	0	0	0	0	0	0	0	0	0	0	3	0	1	0	0	0	0	0	0	0	0	0	0	0	0	0	0	0	7	0	0	0	0	0	0
OTU_1299	0	0	0	0	0	0	0	0	0	0	0	0	0	0	0	0	0	0	0	0	0	0	1	0	0	0	0	0	0	0	15	0	0	0	0	0	0	0	0	0	0	0	0	0	2	0	0	0	0
OTU_1300	0	2	6	0	0	0	4	0	0	0	0	0	0	0	0	0	0	0	0	0	0	0	0	0	0	0	0	0	0	0	0	0	0	15	1	15	0	0	0	6	0	0	0	0	0	0	0	0	0
OTU_1301	0	0	0	0	0	0	0	2	0	0	14	0	0	0	0	0	0	0	0	0	0	0	0	0	1	2	5	0	0	1	0	1	0	0	0	0	0	0	0	0	0	0	15	0	0	0	0	0	1
OTU_1302	0	0	0	0	0	0	0	0	1	0	5	0	0	0	0	0	0	0	0	0	0	0	0	0	1	0	1	0	0	0	0	0	0	0	0	0	0	0	0	0	0	0	10	0	0	0	0	0	0
OTU_1303	0	0	0	0	0	0	0	0	7	0	0	0	0	0	0	0	0	0	0	0	0	0	0	0	0	0	0	0	0	0	0	0	0	0	0	0	0	0	0	0	9	0	0	0	0	0	0	0	0
OTU_1304	0	0	0	0	0	0	0	0	0	0	2	0	0	0	0	0	0	0	0	0	0	0	0	0	4	9	0	0	0	0	0	0	0	0	0	0	0	0	0	0	3	0	3	0	0	0	0	0	0
OTU_1305	1	1	5	12	11	1	4	9	0	1	0	14	0	18	10	7	41	5	21	17	0	0	0	0	0	0	0	34	1	4	2	0	0	2	1	10	35	14	20	21	0	2	1	71	0	32	22	36	12
OTU_1306	0	0	0	0	0	0	0	0	0	1	0	2	0	0	0	0	2	0	0	0	0	0	0	0	1	0	0	0	0	0	0	0	0	0	0	0	0	0	0	0	0	0	0	8	0	0	0	0	0
OTU_1307	0	0	0	0	0	0	0	0	0	0	0	0	0	0	0	0	0	0	0	0	0	4	0	0	0	0	0	0	0	0	0	0	0	0	0	0	0	0	0	0	0	0	0	0	0	0	0	0	0
OTU_1308	0	0	0	0	0	0	0	0	0	0	0	0	0	0	0	0	0	0	0	0	17	0	0	0	0	0	0	0	0	0	0	0	0	0	0	0	0	0	0	0	0	0	0	0	0	0	0	0	0
OTU_1309	0	0	0	0	0	0	0	0	5	0	0	0	0	0	0	0	0	0	0	0	0	0	0	0	0	0	0	0	0	0	0	0	0	0	0	0	0	0	0	0	10	0	0	0	0	0	0	0	0
OTU_1310	0	0	0	0	0	0	0	0	0	0	0	0	0	0	0	0	0	0	0	0	0	0	0	0	0	0	0	0	0	0	0	0	0	0	0	0	0	0	0	0	0	0	0	0	0	0	0	0	0
OTU_1311	0	0	0	0	0	0	0	0	0	0	2	0	0	0	0	0	0	0	0	0	0	0	0	0	0	2	12	0	0	0	0	0	0	0	0	0	0	0	0	0	0	0	0	0	0	0	0	0	0
OTU_1312	0	0	0	0	0	0	0	0	0	1	0	0	5	0	0	0	0	0	0	0	2	0	0	0	0	0	0	0	1	0	0	0	0	0	0	0	0	0	0	0	0	0	0	0	16	0	0	0	0
OTU_1313	0	0	0	0	0	0	0	0	8	0	0	0	0	0	0	0	0	0	0	0	0	0	0	0	0	0	0	0	0	0	0	0	0	0	0	0	0	0	0	0	16	0	0	0	0	0	0	0	0
OTU_1314	0	0	0	0	0	0	0	0	0	0	1	0	0	0	0	0	0	0	0	0	0	0	0	0	4	3	3	0	0	0	0	0	0	0	0	0	0	0	0	0	0	0	0	0	0	0	0	0	0
OTU_1315	0	0	0	0	0	0	0	0	27	0	13	0	0	0	0	0	0	0	0	0	0	0	0	0	0	0	1	0	0	0	0	0	0	0	0	0	0	0	0	0	46	0	24	0	0	0	0	0	0
OTU_1316	0	1	0	0	0	0	0	0	0	0	0	0	0	0	0	0	16	0	0	0	0	0	0	0	0	0	0	0	0	0	0	0	0	0	5	0	0	0	0	0	0	0	0	2	0	0	0	0	0
OTU_1317	0	0	0	0	0	0	0	0	7	0	0	0	0	0	0	0	0	0	0	0	0	0	0	0	0	0	0	0	0	0	0	0	2	0	0	0	0	0	0	0	19	0	0	0	0	0	0	0	0
OTU_1318	0	0	0	0	0	0	0	0	0	0	6	1	0	0	1	0	0	0	0	0	0	0	0	0	2	3	0	0	0	0	0	0	0	0	0	0	0	0	0	0	0	0	1	0	0	0	0	0	0
OTU_1319	0	0	0	0	0	0	0	0	0	0	0	0	0	0	0	0	0	0	0	0	7	0	0	0	1	0	0	0	0	0	0	0	0	0	0	0	0	0	0	0	0	0	0	0	0	0	0	0	0
OTU_1320	0	1	0	0	0	0	1	0	0	0	0	2	0	0	0	0	0	0	0	0	0	0	0	0	0	0	0	4	0	0	0	0	0	0	5	0	0	0	0	3	0	2	0	7	0	0	0	0	0
OTU_1321	0	0	0	0	0	0	0	0	0	0	0	0	2	0	0	0	0	0	0	0	0	0	0	0	0	0	0	0	4	0	0	0	0	0	0	0	0	0	0	0	0	0	0	0	3	0	0	0	0
OTU_1322	0	0	0	0	0	0	0	0	7	0	0	0	0	0	0	0	0	0	0	0	0	0	0	0	0	0	0	0	0	0	0	0	0	0	0	0	0	0	0	0	13	0	0	0	0	0	0	0	0
OTU_1323	0	0	0	0	0	0	0	0	0	1	13	0	0	0	0	0	0	0	0	0	7	0	0	0	11	6	6	0	0	2	0	0	3	0	0	0	0	0	0	0	0	0	15	0	0	0	0	0	0
OTU_1324	0	0	0	0	0	0	0	0	0	0	1	0	3	0	0	0	0	0	0	0	0	0	0	0	3	2	4	0	0	0	0	0	0	0	0	0	0	0	0	0	0	0	5	0	13	0	0	0	0
OTU_1325	0	0	0	0	0	0	0	0	0	0	7	0	0	0	0	0	0	0	0	0	0	0	0	0	0	0	2	0	0	0	0	0	0	0	0	0	0	0	0	0	0	0	19	0	0	0	0	0	0
OTU_1326	0	0	0	0	0	0	0	4	0	0	0	0	0	0	0	0	0	2	0	0	0	0	0	0	1	0	0	0	4	0	0	0	0	0	0	0	0	0	0	0	0	0	0	0	1	0	0	0	7
OTU_1327	0	0	0	0	0	0	0	0	0	0	0	0	0	0	0	0	0	0	0	0	0	0	0	0	2	0	0	0	0	0	0	0	0	0	0	0	0	0	0	0	0	0	0	0	0	0	0	0	0
OTU_1328	0	0	0	0	0	0	0	0	0	0	2	0	0	0	0	0	0	0	0	0	0	0	0	0	6	0	19	0	0	0	0	0	0	0	0	0	0	0	0	0	0	0	7	0	0	0	0	0	0
OTU_1329	0	0	0	0	0	0	0	0	0	0	1	0	0	0	0	0	0	0	0	0	0	0	0	0	0	0	5	0	0	0	0	0	0	0	0	0	0	0	0	0	0	0	4	0	0	0	0	0	0
OTU_1330	0	0	0	0	0	0	0	0	0	0	0	0	0	0	0	0	0	0	0	0	0	0	0	0	2	6	2	0	0	0	0	0	0	0	0	0	0	0	0	0	0	0	0	0	0	0	0	0	0
OTU_1331	0	0	0	0	0	0	0	0	5	0	2	0	0	0	0	0	0	0	0	0	0	0	0	0	2	0	3	0	0	0	0	0	0	0	0	0	0	0	0	0	14	0	4	0	0	0	0	0	0
OTU_1332	0	0	0	0	0	0	0	2	0	0	0	0	0	0	0	1	0	4	0	0	0	2	3	0	0	0	0	2	0	0	0	0	0	0	0	0	0	0	0	0	0	0	0	2	0	1	1	0	7
OTU_1333	0	0	0	0	0	0	0	0	0	0	0	0	0	0	0	0	0	0	0	0	0	0	0	0	0	7	1	0	0	0	0	0	0	0	0	0	0	0	0	0	0	0	0	0	0	0	0	0	0
OTU_1334	0	0	0	0	0	0	0	0	0	0	1	0	0	0	0	0	0	0	0	0	0	0	0	0	0	0	2	0	0	0	0	0	1	0	0	0	0	0	0	0	0	0	5	0	0	0	0	0	0
OTU_1335	0	3	0	0	0	0	0	1	0	0	0	0	0	0	0	0	0	0	0	0	0	1	0	0	0	0	0	1	0	0	0	0	0	10	8	0	0	0	0	2	0	0	0	0	0	0	0	0	1
OTU_1336	0	0	0	3	1	0	0	0	0	3	0	0	1	0	2	1	0	3	1	0	0	1	2	0	0	0	0	0	3	1	0	0	0	4	1	0	11	6	2	0	0	6	0	1	3	1	3	0	2
OTU_1337	0	0	0	0	0	0	0	0	3	0	0	0	0	0	0	0	0	0	0	0	31	0	0	0	0	0	0	0	1	0	0	0	0	0	0	0	0	0	0	0	3	0	0	0	50	0	0	0	7
OTU_1338	0	0	0	0	0	0	0	17	0	1	1	0	0	0	0	0	0	1	0	0	0	0	0	0	1	1	3	0	0	1	1	2	0	0	0	0	0	0	0	0	0	1	1	0	0	0	1	0	4
OTU_1339	0	0	0	0	0	0	0	0	0	1	0	0	0	0	0	0	0	0	0	0	0	0	0	0	0	0	0	0	2	0	0	0	0	0	0	0	0	0	0	0	0	17	0	0	0	0	0	0	0
OTU_1340	0	0	0	0	0	0	0	2	0	0	0	0	0	0	0	0	0	0	0	0	0	0	0	0	0	0	0	0	8	0	0	0	0	0	0	0	0	0	0	0	0	0	0	0	0	0	0	0	0
OTU_1341	0	8	6	44	23	0	26	14	0	3	0	54	0	32	23	43	103	10	53	46	1	0	2	1	0	0	0	58	1	3	2	0	0	5	4	9	37	30	31	34	0	0	0	145	0	48	24	38	18
OTU_1342	0	0	0	0	0	0	0	0	5	0	0	0	0	0	0	0	0	0	0	0	10	0	0	0	0	0	0	0	0	0	0	0	0	0	0	0	0	0	0	0	5	0	0	0	0	0	0	0	0
OTU_1343	0	0	0	0	0	0	0	0	0	1	0	0	0	0	0	0	0	0	0	0	0	0	0	0	0	0	0	0	0	0	0	5	0	0	0	0	0	0	0	0	0	1	0	0	0	0	0	0	0
OTU_1344	0	0	0	0	0	0	0	2	0	0	0	4	1	4	2	2	4	0	0	2	0	1	0	0	0	0	0	1	0	1	0	0	0	0	0	1	0	0	0	0	0	5	0	13	8	6	20	5	2
OTU_1345	0	0	0	0	0	0	0	0	0	0	0	0	5	0	0	0	0	0	0	0	1	0	0	0	0	0	0	0	0	0	0	0	0	0	0	0	0	0	0	0	0	0	0	0	22	0	0	0	0
OTU_1346	0	0	0	0	0	0	0	3	0	14	0	0	0	0	2	0	3	1	0	0	0	1	9	3	1	0	0	0	1	2	0	0	0	0	0	0	1	1	0	1	0	53	0	0	1	0	2	0	8
OTU_1347	0	0	0	0	0	0	0	0	9	0	0	0	0	0	0	0	0	0	0	0	20	0	0	0	0	0	0	0	0	0	0	0	0	0	0	0	0	0	0	0	30	0	0	0	0	0	0	0	0
OTU_1348	0	87	0	0	0	0	0	4	0	4	0	3	0	0	0	0	0	0	0	0	13	0	0	0	0	0	0	0	0	0	0	0	0	76	253	6	0	0	0	0	0	13	0	5	0	0	0	0	0
OTU_1349	0	0	0	0	0	0	0	0	0	0	3	0	0	0	0	0	0	0	0	0	0	0	0	0	1	1	0	0	0	0	0	0	0	0	0	0	0	0	0	0	0	0	8	0	0	0	0	0	0
OTU_1350	0	0	0	0	0	0	0	0	0	0	1	0	0	0	0	0	0	0	0	0	0	0	0	0	8	1	0	0	0	0	0	0	0	0	0	0	0	0	0	0	0	0	0	0	0	0	1	0	0
OTU_1351	0	0	0	0	0	0	0	0	2	0	0	0	0	0	0	0	0	0	0	0	8	0	0	0	0	0	0	0	0	0	0	0	0	0	0	0	0	0	0	0	7	0	0	0	0	0	0	0	0
OTU_1352	0	0	0	0	0	0	2	2	0	1	0	0	0	1	0	0	0	0	0	0	0	0	0	1	1	0	0	0	0	3	0	0	0	5	4	2	1	2	1	4	0	3	0	0	2	2	0	0	1
OTU_1353	0	0	0	0	0	0	0	15	0	0	0	0	0	0	0	0	0	0	0	0	0	0	0	0	0	0	0	0	0	0	0	0	0	0	0	0	0	0	0	0	0	0	0	0	0	0	0	0	0
OTU_1354	0	0	0	0	0	0	0	17	0	0	0	0	0	0	0	0	0	0	0	0	0	0	0	0	0	0	0	0	2	0	0	0	0	0	0	0	0	0	0	0	0	3	0	0	0	0	0	0	0
OTU_1355	0	0	0	0	0	0	0	0	0	0	5	0	0	0	0	0	0	0	0	0	2	0	0	0	4	4	9	0	0	0	0	0	1	0	0	0	0	0	0	0	1	0	14	0	0	0	0	0	0
OTU_1356	0	0	0	0	0	0	0	1	0	1	0	0	0	0	0	0	0	0	0	0	0	0	0	2	0	0	0	0	0	0	16	1	0	0	0	0	0	0	0	0	0	0	0	0	0	0	0	0	0
OTU_1357	0	0	0	0	0	0	0	2	0	0	0	0	0	0	0	0	0	0	0	0	0	0	0	1	0	0	0	0	0	0	6	0	0	0	0	0	0	0	0	0	0	3	0	0	0	0	0	0	3
OTU_1358	0	0	0	0	0	0	0	0	0	0	0	0	0	0	0	0	0	0	0	0	0	0	0	0	0	0	0	0	6	0	0	0	0	0	0	0	0	0	0	0	0	0	0	0	0	0	0	0	0
OTU_1359	0	3	1	0	0	0	0	49	0	0	5	0	0	0	1	0	1	2	2	0	2	0	0	0	15	8	4	0	0	3	0	8	0	2	11	0	0	0	0	0	0	1	8	0	0	0	9	1	11
OTU_1360	0	0	0	0	0	0	0	0	0	0	0	0	0	0	0	0	0	0	0	0	0	0	0	0	0	0	0	0	0	0	0	0	0	0	0	0	0	0	0	0	0	0	0	0	0	0	0	0	0
OTU_1361	0	0	0	0	0	0	0	0	0	0	0	0	0	0	0	0	0	0	0	0	0	0	0	0	0	0	0	0	0	0	0	0	0	0	0	0	0	0	0	0	0	0	0	0	0	0	0	0	0
OTU_1362	0	0	0	0	0	0	0	2	0	1	0	0	0	0	0	0	0	5	0	0	0	0	2	2	0	0	0	0	0	0	2	1	0	0	0	0	0	0	0	0	0	9	0	0	1	0	0	0	18
OTU_1363	0	0	0	0	0	0	0	0	0	0	17	0	0	0	0	0	0	0	0	0	0	0	0	0	2	5	2	0	0	0	0	0	0	0	0	0	0	0	0	0	0	0	24	0	0	0	0	0	0
OTU_1364	0	0	1	0	0	0	0	2	0	0	0	0	1	0	0	0	0	0	0	0	0	1	0	1	0	0	0	0	0	0	0	0	0	0	0	1	0	0	0	0	0	3	0	0	21	0	0	0	0
OTU_1365	0	0	1	0	0	0	2	1	0	4	0	0	1	0	0	0	0	1	0	0	0	0	2	0	0	0	0	0	14	0	1	4	0	1	1	8	0	0	0	3	0	9	0	0	5	1	0	1	8
OTU_1366	0	0	0	0	0	0	0	0	1	0	0	0	0	0	0	0	0	2	0	0	0	0	0	1	0	0	0	0	0	0	0	0	0	0	0	1	1	0	0	13	0	1	0	0	0	1	0	0	0
OTU_1367	0	0	0	0	0	0	0	0	8	0	1	0	0	0	0	0	0	0	0	0	0	0	0	0	0	0	0	0	0	0	0	0	0	0	0	0	0	0	0	0	8	0	0	0	0	0	0	0	0
OTU_1368	0	0	0	0	0	0	0	17	0	3	0	0	3	0	0	0	0	2	0	0	0	1	1	3	0	0	0	1	8	3	0	0	0	0	0	0	0	0	0	0	0	3	0	0	32	0	0	0	4
OTU_1369	0	0	7	0	0	0	0	10	0	0	0	0	0	0	0	0	0	0	0	0	0	1	1	0	0	0	0	0	0	7	0	0	0	0	0	14	0	0	0	0	0	1	0	0	0	1	1	0	0
OTU_1370	0	0	0	0	0	0	0	0	0	0	1	0	0	0	0	0	0	0	0	0	0	0	0	0	0	1	1	0	0	0	0	0	0	0	0	0	0	0	0	0	0	0	10	0	0	0	0	0	0
OTU_1371	0	0	0	0	0	0	0	0	1	0	0	0	0	0	0	0	0	0	0	0	21	0	0	0	0	0	0	0	0	0	0	0	0	0	0	0	0	0	0	0	0	0	0	0	0	0	0	0	0
OTU_1372	0	0	0	0	0	0	0	0	0	0	0	0	0	0	0	0	0	0	0	0	0	0	3	0	0	0	0	0	0	12	0	0	0	0	0	0	0	0	0	0	0	0	0	0	0	0	0	0	0
OTU_1373	0	0	0	0	0	0	0	0	0	0	0	0	0	0	0	0	0	0	0	0	0	0	0	0	1	3	1	0	0	0	0	0	0	0	0	0	0	0	0	0	0	0	0	0	1	0	0	0	0
OTU_1374	0	0	0	0	0	0	0	0	0	0	0	0	0	0	0	0	0	0	0	0	0	0	0	0	0	0	0	0	0	0	0	0	0	0	0	0	0	0	0	0	0	0	0	0	14	0	0	0	0
OTU_1375	5	6	0	0	0	0	0	0	0	0	1	0	0	0	0	0	0	0	0	0	0	0	0	0	2	0	2	0	0	0	0	1	0	8	24	0	0	0	0	0	1	0	1	0	0	0	0	0	0
OTU_1376	0	0	0	0	0	0	0	12	0	0	0	0	5	0	0	0	0	0	0	0	0	0	0	1	0	0	0	1	3	1	0	0	0	0	0	0	0	0	0	0	0	1	0	0	20	0	0	0	0
OTU_1377	0	0	0	0	0	0	0	0	1	0	0	0	0	0	0	0	0	0	0	0	13	0	0	0	0	0	0	0	0	0	0	0	0	0	0	0	0	0	0	0	0	0	0	0	0	0	0	0	0
OTU_1378	0	0	0	0	0	0	0	0	0	0	2	0	0	0	0	0	0	0	0	0	0	0	0	0	2	1	3	0	0	0	0	0	0	0	0	0	0	0	0	0	0	0	10	0	0	0	0	0	0
OTU_1379	0	0	0	0	0	0	0	0	1	0	0	0	0	0	0	0	0	0	0	0	0	0	3	5	0	0	0	0	0	0	7	1	0	0	0	0	0	0	0	0	0	0	0	0	2	0	0	0	8
OTU_1380	0	0	0	0	0	0	0	0	0	0	0	0	0	0	0	0	0	0	0	0	16	0	0	0	0	0	0	0	0	0	0	0	0	0	0	0	0	0	0	0	0	0	0	0	0	0	0	0	0
OTU_1381	0	0	0	0	0	0	0	2	0	0	4	0	0	0	0	0	0	0	0	0	0	0	0	0	8	1	1	0	0	0	0	0	0	0	0	0	0	0	0	0	0	0	8	0	0	0	0	0	0
OTU_1382	0	0	0	0	0	0	0	0	9	7	62	1	0	0	0	0	0	0	0	1	355	0	0	0	139	31	51	0	2	0	0	0	0	0	0	0	0	0	0	0	31	16	129	0	0	0	0	0	0
OTU_1383	0	0	0	0	0	0	0	0	0	0	0	0	0	0	0	0	0	0	0	0	0	0	0	0	0	0	0	0	0	0	0	0	0	0	0	0	0	0	0	0	0	0	0	0	0	0	0	0	0
OTU_1384	0	0	0	0	0	0	0	0	0	0	0	0	0	0	0	0	0	0	0	0	0	0	0	0	6	1	0	0	0	0	0	0	0	0	0	0	0	0	0	0	0	0	0	0	0	0	0	0	0
OTU_1385	0	0	0	5	0	0	0	0	0	0	0	0	0	0	0	0	0	0	0	0	0	0	0	0	0	0	0	0	0	0	0	0	0	0	0	0	12	7	4	0	0	0	0	0	0	0	1	0	0
OTU_1386	0	0	0	0	0	0	0	0	0	0	0	0	1	0	0	0	0	0	0	0	0	0	0	0	0	0	0	0	1	1	0	0	0	0	0	0	0	0	0	0	0	0	0	0	17	0	0	0	0
OTU_1387	0	0	0	0	0	0	0	0	0	0	0	0	0	0	0	0	0	0	0	0	0	0	0	0	7	0	3	0	0	0	0	0	0	0	0	0	0	0	0	0	0	0	3	0	0	0	0	0	1
OTU_1388	0	0	0	0	0	0	0	3	0	0	0	0	1	0	0	1	0	1	0	0	0	0	0	0	0	0	0	0	0	2	2	0	0	0	0	0	0	0	0	0	0	1	0	0	1	2	0	2	5
OTU_1389	0	0	0	0	0	0	0	0	0	0	0	0	0	0	0	0	0	0	0	0	0	0	0	0	3	1	0	0	0	0	0	0	0	0	0	0	0	0	0	0	0	0	0	0	0	0	0	0	0
OTU_1390	0	0	0	0	0	0	0	0	0	0	5	0	0	0	0	0	0	0	0	0	0	0	0	0	1	1	1	0	0	0	0	0	0	0	0	0	0	0	0	0	0	1	6	0	0	0	0	0	0
OTU_1391	0	1	0	0	0	0	1	4	0	0	8	0	0	0	0	0	0	0	0	0	1	0	0	0	9	0	4	0	0	0	0	1	0	0	4	0	0	0	0	0	0	0	0	0	0	0	3	0	0
OTU_1392	0	0	0	0	0	0	0	0	0	0	1	0	0	0	0	0	0	0	0	0	0	0	0	0	1	7	4	0	0	0	0	0	0	0	0	0	0	0	0	0	0	0	1	0	0	0	0	0	0
OTU_1393	0	0	0	0	0	0	0	0	0	0	0	0	0	0	0	0	0	0	0	0	1	0	0	0	0	0	0	0	0	0	0	0	0	0	0	0	0	0	0	0	0	0	0	0	0	0	0	0	0
OTU_1394	0	0	0	0	0	0	0	1	1	0	0	0	0	3	5	0	3	0	0	0	0	0	0	0	0	0	0	3	0	0	0	1	0	1	1	0	0	0	0	0	0	2	1	0	1	0	26	1	2
OTU_1395	0	0	0	0	0	0	0	0	0	0	3	0	0	0	0	0	0	0	0	0	0	0	0	0	6	4	2	0	0	1	0	0	0	0	0	0	0	0	0	0	0	1	6	0	0	0	0	0	2
OTU_1396	0	0	0	0	0	0	0	0	0	0	0	0	0	0	0	0	0	0	0	0	0	0	0	0	0	0	0	0	0	0	0	0	0	0	0	0	0	0	0	0	0	0	0	0	0	0	0	0	0
OTU_1397	0	0	0	0	0	0	0	0	3	0	0	0	0	0	0	0	0	0	0	0	9	0	0	0	1	0	0	0	0	0	0	0	0	0	0	0	0	0	0	0	0	0	0	0	0	0	0	0	0
OTU_1398	0	0	0	0	0	0	0	0	3	0	2	0	0	0	0	0	0	0	0	0	0	0	0	0	10	1	0	0	0	0	0	0	0	0	0	0	0	0	0	0	5	0	3	0	0	0	0	0	0
OTU_1399	0	0	0	0	0	0	0	0	0	0	0	0	0	0	0	0	0	0	0	0	0	0	0	0	0	0	0	0	0	0	0	0	0	0	0	0	0	0	0	0	2	0	0	0	0	0	0	0	0
OTU_1400	0	0	0	0	0	0	0	0	0	6	0	0	1	0	0	0	0	0	0	0	0	0	0	0	0	0	0	0	0	0	0	0	0	0	0	0	2	0	0	0	0	15	0	0	1	1	0	0	0
OTU_1401	0	0	0	0	0	0	0	0	0	0	2	0	0	0	0	0	0	0	0	0	0	0	0	0	0	2	3	0	0	0	0	0	0	0	0	0	0	0	0	0	0	0	4	0	0	0	0	0	0
OTU_1402	0	0	0	0	0	0	0	1	0	0	0	0	0	0	0	0	0	0	0	0	0	7	0	0	0	0	0	0	1	2	0	0	0	0	0	0	0	0	0	0	0	0	0	0	0	0	0	0	0
OTU_1403	0	0	0	0	0	0	0	0	2	0	0	0	0	0	0	0	0	0	0	0	0	0	0	0	0	0	0	0	0	0	0	0	0	0	0	0	0	0	0	0	11	0	0	0	0	0	0	0	0
OTU_1404	0	0	0	0	0	0	0	0	0	2	0	0	0	0	0	0	0	0	0	1	0	2	0	0	0	0	0	0	0	0	1	0	0	0	0	0	0	0	0	0	0	8	0	0	0	0	0	0	1
OTU_1405	0	0	0	0	0	0	0	0	5	0	0	0	0	0	0	0	0	0	0	0	0	0	0	0	0	0	0	0	0	0	0	0	0	0	0	0	0	0	0	0	9	0	0	0	0	0	0	0	0
OTU_1406	0	0	0	0	0	0	0	0	8	0	0	0	0	0	0	0	0	0	0	0	0	0	0	0	0	0	0	0	0	0	0	0	0	0	0	0	0	0	0	0	15	0	0	0	0	0	0	0	0
OTU_1407	0	0	0	0	0	0	0	0	10	0	0	0	0	0	0	0	0	0	0	0	0	0	0	0	0	0	0	0	0	0	0	0	0	0	0	0	0	0	0	0	14	0	0	0	0	0	0	0	0
OTU_1408	0	0	0	0	0	0	0	16	0	0	0	0	0	0	0	0	0	0	0	0	0	0	0	0	0	0	0	0	0	0	0	0	0	0	0	0	0	0	0	0	0	0	0	0	0	0	0	0	0
OTU_1409	0	0	1	0	0	0	1	0	0	0	0	0	0	0	0	0	0	0	0	0	0	0	0	0	0	0	0	0	0	0	1	0	0	0	0	5	0	0	0	2	0	13	0	0	0	0	0	0	0
OTU_1410	0	0	0	0	0	0	0	0	5	0	1	0	0	0	0	0	0	0	0	0	0	0	0	0	4	1	0	0	0	0	0	0	0	0	0	0	0	0	0	0	11	0	0	0	0	0	0	0	0
OTU_1411	0	0	0	0	0	0	0	0	0	0	0	0	0	0	0	0	0	0	0	0	0	0	0	0	0	0	0	0	0	0	0	0	1	0	0	0	0	0	0	0	0	0	0	0	0	0	0	0	0
OTU_1412	0	0	0	0	0	0	0	0	0	0	0	0	0	0	0	0	0	0	0	0	0	0	0	0	0	0	0	0	0	0	0	0	1	0	0	0	0	0	0	0	2	0	1	0	0	0	0	0	0
OTU_1413	0	0	0	0	0	0	0	0	0	0	0	0	5	0	0	0	0	0	0	0	0	0	0	0	0	0	0	0	1	0	0	0	0	0	0	0	0	0	0	0	0	0	0	0	13	0	0	0	0
OTU_1414	0	0	0	0	0	0	0	0	0	0	7	0	0	0	0	0	0	0	0	0	0	0	0	0	1	7	4	0	0	0	0	0	0	0	0	0	0	0	0	0	0	0	23	0	0	0	0	0	0
OTU_1415	0	0	0	0	0	0	0	0	0	0	1	0	0	0	0	0	0	0	0	0	0	0	0	0	5	1	1	0	0	0	0	0	0	0	0	0	0	0	0	0	0	0	0	0	0	0	0	0	0
OTU_1416	0	0	0	0	0	0	0	0	0	0	0	0	0	0	0	0	0	0	0	0	0	0	0	0	4	2	0	0	0	0	0	0	0	0	0	0	0	0	0	0	0	0	0	0	0	0	0	0	0
OTU_1417	0	0	0	0	0	0	0	7	0	0	0	0	12	0	0	0	0	0	0	0	0	2	0	0	0	0	0	1	0	4	0	0	0	0	0	0	0	0	0	0	0	0	0	0	30	0	0	0	0
OTU_1418	0	0	0	0	0	0	0	0	0	0	1	0	0	0	0	0	0	0	0	0	0	0	0	0	0	1	0	0	0	0	0	0	0	0	0	0	0	0	0	0	0	0	1	0	0	0	0	0	0
OTU_1419	0	0	0	0	0	0	0	0	0	0	4	0	0	0	0	0	0	0	0	0	0	0	0	0	2	1	1	0	0	0	0	0	0	0	0	0	0	0	0	0	0	0	4	0	0	0	0	0	0
OTU_1420	0	0	0	0	0	0	0	0	2	0	0	0	0	0	0	0	0	0	0	0	17	0	0	0	0	0	0	0	0	0	0	0	0	0	0	0	0	0	0	0	2	0	0	0	0	0	0	0	0
OTU_1421	0	3	0	0	0	0	0	20	0	0	0	0	0	0	0	0	0	0	0	0	0	0	0	0	10	9	4	0	0	8	0	0	0	0	8	0	0	0	0	0	0	0	0	0	0	0	0	0	0
OTU_1422	0	0	0	0	0	0	0	13	0	0	0	0	0	0	1	0	0	0	0	0	0	1	0	0	1	0	0	0	0	0	0	0	0	0	0	0	0	0	0	0	0	0	2	2	0	0	2	0	6
OTU_1423	0	0	0	0	0	0	0	0	0	0	0	0	0	0	0	0	6	0	0	0	0	3	0	0	0	0	0	0	0	0	0	0	0	0	0	0	0	0	0	0	0	0	0	0	0	0	0	0	0
OTU_1424	0	0	0	0	0	0	0	0	0	0	1	0	0	0	0	0	0	0	0	0	0	0	0	0	0	3	2	0	0	0	0	0	0	0	0	0	0	0	0	0	0	0	0	0	0	0	0	0	0
OTU_1425	0	0	0	0	0	0	0	1	0	0	1	0	0	0	0	0	0	0	0	0	0	0	0	0	0	0	0	15	0	0	0	0	0	0	0	0	0	0	0	0	0	0	1	0	0	0	0	0	0
OTU_1426	0	0	0	0	0	0	0	0	0	0	0	0	0	0	0	0	0	0	0	0	0	0	0	0	0	0	0	0	0	0	0	7	0	0	0	0	0	0	0	0	0	0	0	0	0	0	0	0	0
OTU_1427	0	0	0	0	0	0	0	0	0	0	0	0	2	0	0	0	1	0	0	0	0	0	0	0	0	0	0	1	0	0	0	0	0	0	0	0	0	0	0	0	0	0	0	0	12	0	0	0	0
OTU_1428	0	0	0	0	0	0	0	0	0	0	0	0	0	0	0	0	0	0	0	0	1	0	0	0	8	1	1	0	0	0	0	0	0	0	1	0	0	0	0	0	0	0	0	0	0	0	0	0	0
OTU_1429	0	0	0	0	0	0	0	0	0	0	2	0	0	0	0	0	0	0	0	0	0	0	0	0	7	2	0	0	0	0	0	0	0	0	0	0	0	0	0	0	0	0	6	0	0	0	0	0	0
OTU_1430	0	0	0	0	0	0	0	0	0	0	0	0	0	0	0	0	0	0	0	0	8	0	0	0	1	3	3	0	0	1	0	0	0	0	0	0	0	0	0	0	0	0	0	0	0	0	0	0	0
OTU_1431	0	0	0	0	0	0	0	1	1	0	1	0	0	0	0	0	0	0	0	0	0	0	0	0	0	0	1	0	0	0	0	0	0	0	0	0	0	0	0	0	2	0	7	0	3	0	0	0	0
OTU_1432	0	0	0	0	0	0	0	0	0	0	0	0	0	0	0	0	0	0	0	0	0	0	0	0	0	1	3	0	1	0	0	0	0	0	0	0	0	0	0	0	0	0	0	0	0	0	0	0	0
OTU_1433	0	0	0	0	0	0	0	0	0	0	1	0	0	0	0	0	0	0	0	0	0	0	0	0	5	4	0	0	0	0	0	0	0	0	0	0	0	0	0	0	0	0	3	0	0	0	0	0	0
OTU_1434	0	0	0	0	0	0	0	0	0	0	0	0	2	0	0	0	0	0	0	0	0	0	0	0	0	0	0	0	0	0	0	0	0	0	0	0	0	0	0	0	0	0	0	0	12	0	0	0	0
OTU_1435	0	0	0	3	0	0	0	0	0	0	0	0	0	0	0	0	0	0	3	3	0	0	0	0	0	0	0	1	0	0	0	0	0	0	2	0	10	1	5	0	0	0	0	0	0	0	0	0	0
OTU_1436	0	0	0	0	0	0	0	0	6	0	0	0	0	0	0	0	0	0	0	0	0	0	0	0	0	0	0	0	0	0	0	0	0	0	0	0	0	0	0	0	13	0	0	2	0	0	0	0	0
OTU_1437	0	0	0	0	0	0	0	0	0	0	0	0	4	0	0	0	0	0	0	0	0	0	0	0	0	0	0	0	0	0	0	0	0	0	0	0	0	0	0	0	0	0	0	0	9	0	0	0	0
OTU_1438	0	0	0	0	0	0	0	0	0	0	0	0	0	0	0	0	0	0	0	0	10	0	0	0	0	0	0	0	0	0	0	0	0	0	0	0	0	0	0	0	0	0	0	0	0	0	0	0	0
OTU_1439	0	0	0	0	0	0	0	0	0	0	0	0	0	0	0	0	0	0	0	0	8	0	0	0	0	0	0	0	0	0	0	0	0	0	0	0	0	0	0	0	0	0	0	0	0	0	0	0	0
OTU_1440	0	0	0	0	0	0	0	0	0	0	0	0	0	0	0	0	0	0	0	0	0	0	0	0	0	0	0	0	0	0	0	0	0	0	0	0	0	0	0	0	0	0	0	0	0	0	0	0	0
OTU_1441	0	0	0	2	1	0	0	0	0	0	0	0	0	0	0	0	0	0	0	0	0	0	0	0	0	0	0	2	0	0	0	0	0	0	0	0	12	10	5	0	0	0	0	0	0	0	0	0	0
OTU_1442	0	0	0	0	0	0	0	0	0	0	0	0	0	0	5	0	0	0	0	0	0	0	0	0	0	0	0	0	0	1	0	0	0	0	0	0	0	0	0	0	0	0	0	0	0	0	12	0	0
OTU_1443	0	0	0	0	0	0	0	1	0	0	0	0	0	0	0	0	0	0	0	0	0	0	0	0	0	0	0	0	0	0	0	0	0	12	0	0	0	0	0	0	0	0	0	0	0	0	0	0	0
OTU_1444	0	0	0	0	0	0	0	0	0	4	0	0	0	0	0	0	0	0	0	0	0	0	0	0	0	0	0	0	0	1	0	11	0	0	0	0	0	0	1	0	0	15	0	0	0	0	0	0	0
OTU_1445	0	0	0	0	0	0	0	0	0	0	0	0	0	0	0	0	0	0	0	0	11	0	0	0	0	0	0	0	2	0	0	0	0	0	0	0	0	0	0	0	0	4	1	0	0	0	0	0	0
OTU_1446	0	0	0	0	0	0	0	0	0	0	0	0	0	0	0	0	0	0	0	0	0	0	0	0	0	8	3	0	0	0	0	0	0	0	0	0	0	0	0	0	0	0	0	0	0	0	0	0	0
OTU_1447	0	0	0	0	0	0	0	3	0	3	0	0	0	0	0	0	0	0	0	0	0	0	0	0	0	0	0	0	2	0	0	0	0	0	0	0	0	0	0	0	0	6	0	0	0	0	0	0	0
OTU_1448	0	0	0	0	0	0	0	0	0	0	0	0	0	0	0	0	0	0	0	0	0	0	0	0	0	2	0	0	0	0	0	0	0	0	0	0	0	0	0	0	0	0	0	0	0	0	0	0	0
OTU_1449	0	0	0	0	0	0	0	5	0	0	0	0	0	0	0	0	0	0	0	0	0	1	0	0	0	0	0	0	6	0	0	0	0	0	0	0	0	0	0	0	0	0	0	0	10	0	0	0	0
OTU_1450	0	0	0	0	0	0	0	0	0	0	0	0	0	0	0	0	0	0	0	0	1	0	0	0	1	0	4	0	0	0	0	0	0	0	0	0	0	0	0	0	1	0	0	0	0	0	0	0	0
OTU_1451	0	0	0	25	17	0	0	1	0	0	0	0	0	0	0	0	0	0	0	0	0	0	0	0	0	1	1	0	0	0	0	0	1	14	1	0	72	45	27	1	0	0	0	3	0	0	0	0	0
OTU_1452	0	0	0	0	0	0	0	0	0	0	0	0	0	0	0	0	0	0	0	0	0	0	0	0	9	5	0	0	0	0	0	0	0	0	0	0	0	0	0	0	0	1	3	0	0	0	1	0	1
OTU_1453	0	0	0	0	0	0	0	0	0	1	0	0	3	0	0	0	0	0	0	0	1	0	0	0	0	0	0	0	1	0	0	0	0	0	0	0	0	0	0	0	0	17	0	0	7	0	0	0	0
OTU_1454	0	0	0	0	0	0	0	0	0	0	0	0	0	0	0	0	0	0	0	0	0	0	0	0	2	0	4	0	0	0	0	0	0	0	0	0	0	0	0	0	0	0	0	0	0	0	0	0	0
OTU_1455	0	0	0	0	0	0	0	0	0	0	0	0	0	0	0	0	0	0	0	0	0	0	0	0	0	0	0	0	7	0	0	0	0	0	0	0	0	0	0	0	0	0	0	0	0	0	0	0	0
OTU_1456	0	0	0	0	0	0	1	1	0	0	2	0	0	0	0	0	0	0	0	0	11	0	0	0	1	0	2	0	0	0	0	0	0	0	0	0	0	0	0	0	1	1	2	0	0	0	0	0	0
OTU_1457	0	0	0	0	0	0	0	0	0	0	0	0	0	0	0	0	0	0	0	0	0	0	0	0	2	1	4	0	0	0	0	0	0	0	0	0	0	0	0	0	0	0	1	0	0	0	0	0	0
OTU_1458	0	0	0	0	0	0	0	0	0	0	0	0	0	0	0	0	0	0	0	0	0	0	0	0	5	4	3	0	0	0	0	0	0	0	0	0	0	0	0	0	0	0	2	0	0	0	0	0	0
OTU_1459	0	0	0	0	0	0	1	0	0	0	0	0	0	0	0	0	0	0	0	0	0	0	0	0	0	0	0	0	5	2	0	0	0	0	0	0	0	0	0	0	0	0	0	0	0	0	0	0	0
OTU_1460	0	0	0	0	0	0	0	0	0	0	0	0	0	1	0	1	0	1	0	0	0	1	0	0	0	0	0	0	0	4	0	1	0	0	0	1	0	0	0	0	0	0	0	0	1	0	1	0	1
OTU_1461	0	3	0	0	0	0	0	3	0	0	0	0	0	0	0	0	0	0	0	0	0	1	0	0	0	0	0	0	0	0	0	0	0	3	14	1	0	0	0	0	0	0	0	0	0	0	0	0	0
OTU_1462	0	0	1	0	0	0	1	0	1	0	0	0	4	0	0	0	0	4	0	0	0	0	0	0	0	0	0	0	0	1	1	0	0	0	1	0	0	0	0	0	0	0	0	1	16	0	1	0	13
OTU_1463	0	0	0	0	0	0	1	0	2	0	0	0	0	0	0	0	0	0	0	0	0	0	0	0	0	0	0	0	0	0	0	0	0	0	0	0	0	0	0	1	9	0	0	0	0	0	0	0	0
OTU_1464	0	3	0	0	0	0	0	1	0	0	0	0	0	0	0	0	0	0	0	0	0	0	0	0	0	0	0	0	1	0	0	0	0	4	3	0	0	0	0	0	0	0	0	1	0	0	1	0	0
OTU_1465	0	0	0	0	0	0	0	0	0	0	5	0	0	0	0	0	0	0	0	0	0	0	0	0	0	0	1	0	0	0	0	0	0	0	0	0	0	0	0	0	0	0	3	0	0	0	0	0	0
OTU_1466	0	0	0	0	0	0	0	0	0	0	0	0	0	0	0	0	0	0	0	0	0	0	0	0	0	0	0	0	0	0	0	0	0	0	0	0	0	0	0	0	0	0	0	0	0	0	0	0	0
OTU_1467	0	0	0	0	0	0	0	0	0	0	0	0	0	0	2	0	0	0	0	0	0	0	0	0	0	0	0	0	0	0	0	0	0	0	0	0	0	0	0	0	0	0	0	0	0	0	12	0	0
OTU_1468	0	0	0	0	0	0	0	1	0	0	2	0	0	0	0	0	0	0	0	0	0	0	0	0	4	1	1	0	0	0	0	0	0	0	0	0	0	0	0	0	0	0	3	0	0	0	0	0	0
OTU_1469	0	0	0	0	0	0	0	0	0	0	0	0	0	0	0	0	0	0	0	0	5	0	0	0	0	0	0	0	0	0	0	0	0	0	0	0	0	0	0	0	1	0	0	0	0	0	0	0	0
OTU_1470	0	0	0	0	0	0	0	0	1	0	0	0	0	0	0	0	0	0	0	0	5	0	0	0	4	0	0	0	0	0	0	0	0	0	0	0	0	0	0	0	0	0	0	0	0	0	0	0	0
OTU_1471	0	0	0	0	0	0	0	0	0	0	0	0	0	0	0	0	0	0	0	0	0	1	1	0	0	0	0	0	0	0	0	0	0	0	0	0	0	0	0	0	0	0	0	0	0	0	0	0	0
OTU_1472	0	0	0	0	0	0	0	1	0	0	0	0	5	0	0	0	0	0	0	0	0	0	0	0	0	0	0	0	0	0	0	0	0	0	0	0	0	0	0	0	0	0	0	0	12	0	0	0	0
OTU_1473	0	0	0	0	0	0	0	0	0	3	0	0	0	0	0	0	0	0	0	0	0	0	0	0	0	0	0	0	2	0	0	0	0	0	0	0	0	0	0	0	0	7	0	0	0	0	0	0	0
OTU_1474	0	3	0	0	0	0	0	0	0	0	0	0	0	0	0	0	0	0	0	0	0	0	0	0	0	0	0	0	0	0	0	0	0	15	4	0	0	0	0	0	0	0	0	0	0	0	0	0	0
OTU_1475	0	0	0	0	0	0	0	7	0	0	0	0	1	0	0	0	0	0	0	0	0	0	1	0	0	0	0	0	3	0	2	0	0	0	0	0	0	0	0	0	0	0	0	0	5	0	0	0	2
OTU_1476	0	0	0	0	0	0	0	0	1	0	1	0	0	0	0	0	0	0	0	0	0	0	0	0	4	0	0	0	0	0	0	0	0	0	0	0	0	0	0	0	1	0	0	0	0	0	0	0	0
OTU_1477	0	0	0	0	0	0	0	0	0	0	2	0	0	0	0	0	0	0	0	0	0	0	0	0	0	0	1	0	0	0	0	0	0	0	0	0	0	0	0	0	0	0	5	0	0	0	0	0	0
OTU_1478	0	0	0	0	0	0	0	0	2	0	0	0	0	0	0	0	0	0	0	0	1	0	0	0	0	0	0	0	0	0	0	0	0	0	0	0	0	0	0	0	14	0	0	0	0	0	0	0	0
OTU_1479	0	0	0	0	0	0	0	0	0	0	4	0	0	0	0	0	0	0	0	0	0	0	0	0	1	0	3	0	0	0	0	0	0	0	0	0	0	0	0	0	0	0	12	0	0	0	0	0	0
OTU_1480	0	0	0	0	0	0	0	0	0	0	0	0	0	0	0	0	0	0	0	0	0	0	0	0	0	0	0	0	0	0	0	0	1	0	0	0	0	0	0	0	0	0	0	0	0	0	0	0	0
OTU_1481	0	0	0	0	0	0	0	0	0	0	3	0	0	0	0	0	0	0	0	0	0	0	0	0	2	1	0	0	0	0	0	0	0	0	0	0	0	0	0	0	0	0	1	0	0	0	0	0	0
OTU_1482	0	0	0	0	0	0	0	0	0	0	4	0	0	0	0	0	0	0	0	0	0	0	0	0	6	1	2	0	1	0	0	0	1	0	0	0	0	0	0	0	0	0	7	0	0	0	0	0	0
OTU_1483	0	0	0	0	0	0	0	0	0	0	0	0	0	0	0	0	0	0	0	0	0	0	0	0	0	0	0	0	0	0	0	0	0	0	0	0	0	0	0	0	0	0	1	0	0	0	0	0	0
OTU_1484	0	0	0	0	0	0	0	0	0	0	0	0	2	0	0	0	0	0	0	0	0	0	0	0	0	0	0	0	0	0	0	0	0	0	0	0	0	0	0	0	0	2	0	0	13	0	0	0	0
OTU_1485	0	0	0	0	0	0	0	3	0	0	0	0	3	0	0	0	0	0	0	0	0	1	0	0	0	0	0	0	0	0	0	0	0	0	0	0	0	0	0	0	0	0	0	0	10	0	0	0	0
OTU_1486	0	0	0	0	0	0	0	0	0	0	0	0	0	0	0	0	0	0	0	0	0	0	0	0	5	0	0	0	0	0	0	0	0	0	0	0	0	0	0	0	0	0	2	0	0	0	0	0	0
OTU_1487	0	2	0	0	0	0	0	0	1	0	0	0	0	0	0	0	0	0	0	0	2	0	0	0	0	0	0	0	0	0	0	0	0	134	5	0	0	0	0	0	0	0	0	0	0	0	0	0	0
OTU_1488	0	0	0	0	0	0	0	2	0	0	0	1	1	0	3	0	2	1	0	0	0	0	0	1	0	0	0	1	0	0	0	0	0	0	0	0	0	0	0	0	0	0	0	5	0	0	3	0	0
OTU_1489	0	0	0	0	0	0	0	0	0	0	0	0	0	0	0	0	0	0	0	0	0	0	0	0	0	1	0	0	0	0	0	0	6	0	0	0	0	0	0	0	2	0	0	0	0	0	0	0	0
OTU_1490	0	0	0	0	0	0	0	0	0	0	2	0	0	0	0	0	0	0	0	0	0	0	0	0	0	0	0	0	0	0	0	0	0	0	0	0	0	0	0	0	0	0	10	0	0	0	0	0	0
OTU_1491	0	2	0	0	0	0	0	40	0	0	4	0	0	0	4	0	1	9	0	0	0	1	1	0	18	8	12	0	0	1	0	9	0	1	1	0	0	0	0	0	0	4	6	1	0	1	9	0	23
OTU_1492	0	0	7	6	0	0	0	0	0	2	0	0	0	0	0	0	0	1	2	0	0	0	0	0	0	0	0	0	0	0	0	0	0	0	0	0	0	0	0	0	0	0	0	0	0	0	0	0	0
OTU_1493	0	0	0	0	0	0	0	3	0	0	0	0	2	0	0	0	0	0	0	0	0	0	0	0	0	0	0	0	1	1	0	0	0	0	0	0	0	0	0	0	0	0	0	0	11	0	0	0	0
OTU_1494	0	0	0	0	0	0	0	0	0	0	0	0	0	0	0	0	1	1	0	0	0	0	2	0	0	0	0	0	0	0	0	0	0	0	0	0	0	0	0	0	0	1	0	0	1	0	0	0	2
OTU_1495	0	0	0	0	0	0	0	0	3	0	0	0	0	0	0	0	0	0	0	0	3	0	0	0	0	0	1	0	0	0	0	0	0	0	0	0	0	0	0	0	13	0	0	0	0	0	0	0	0
OTU_1496	0	0	0	0	0	0	0	0	0	0	0	0	0	0	0	0	0	0	0	0	0	1	1	0	0	0	1	1	0	6	0	0	0	0	0	0	0	0	0	0	0	1	0	0	0	0	0	0	0
OTU_1497	0	1	0	0	0	0	0	0	0	0	0	0	0	0	0	0	0	0	0	0	0	0	0	0	0	0	0	0	0	0	0	0	0	12	0	0	0	0	0	0	0	0	0	0	0	0	0	0	0
OTU_1498	0	0	0	0	0	0	0	0	0	0	5	0	0	0	0	0	0	0	0	0	0	0	0	0	0	0	1	0	0	0	0	0	0	0	0	0	0	0	0	0	0	0	15	0	0	0	0	0	0
OTU_1499	0	0	0	0	0	0	0	0	0	0	3	0	0	0	0	0	0	0	0	0	0	0	0	0	3	0	6	0	0	0	0	0	0	0	0	0	0	0	0	0	0	0	2	0	0	0	0	0	0
OTU_1500	0	0	0	0	0	0	0	0	0	0	4	0	0	0	0	0	0	0	0	0	0	0	0	0	1	0	1	0	0	0	0	0	0	0	0	0	0	0	0	0	0	0	6	0	0	0	0	0	0
OTU_1501	0	0	0	0	0	0	0	0	0	0	8	0	0	0	0	0	0	0	0	0	0	0	0	0	0	0	0	0	0	0	0	0	0	0	0	0	0	0	0	0	0	0	9	0	0	0	0	0	0
OTU_1502	0	8	0	0	0	0	0	0	0	0	0	0	0	0	0	0	0	0	0	0	0	0	0	0	0	0	0	0	0	0	0	0	0	0	23	1	0	0	14	0	0	0	0	0	0	0	0	0	0
OTU_1503	0	0	0	0	0	0	0	0	0	1	0	0	1	0	0	0	1	0	0	0	0	0	0	0	0	0	0	0	0	0	1	0	0	0	0	0	0	0	0	0	0	14	0	0	10	0	0	0	0
OTU_1504	0	4	0	0	0	0	0	2	0	0	0	0	0	0	0	0	0	0	0	0	0	0	0	0	0	0	0	0	0	0	0	1	0	10	12	3	0	1	47	0	0	0	0	0	0	0	0	0	0
OTU_1505	0	0	0	0	0	0	0	0	0	0	5	0	0	0	0	0	0	0	0	0	0	0	0	0	0	0	1	0	1	0	0	0	0	0	0	0	0	0	0	0	0	0	3	0	0	0	0	0	0
OTU_1506	0	0	0	0	0	0	0	0	0	4	0	0	0	0	0	0	0	0	0	0	0	0	0	0	0	0	0	0	0	0	0	0	0	0	0	0	0	0	0	0	0	11	0	0	0	0	0	0	0
OTU_1507	0	0	0	0	0	0	0	0	0	0	0	0	0	0	0	0	0	0	0	0	0	2	0	0	0	0	0	0	0	1	1	1	0	0	0	0	0	0	0	0	0	0	0	0	0	2	1	0	2
OTU_1508	0	0	0	0	0	0	0	9	0	0	7	0	0	0	1	0	1	3	0	2	0	0	2	0	3	4	12	0	0	1	0	1	0	0	1	0	0	0	0	0	0	2	24	0	0	0	8	0	7
OTU_1509	0	0	0	0	0	0	0	0	0	0	4	0	0	0	0	0	0	0	0	0	0	0	0	0	0	0	14	0	0	0	0	0	0	0	0	0	0	0	0	0	0	0	9	0	0	0	0	0	0
OTU_1510	0	0	0	0	0	0	0	0	0	0	0	0	8	0	0	0	0	0	0	0	0	0	0	0	0	0	0	0	2	0	0	0	0	0	0	0	0	0	0	0	0	0	0	0	19	0	0	0	0
OTU_1511	0	0	0	0	0	0	0	0	0	0	1	0	0	0	0	0	0	0	0	0	0	0	0	0	3	0	2	0	0	0	0	0	0	0	0	0	0	0	0	0	0	0	1	0	0	0	0	0	0
OTU_1512	0	0	0	0	0	0	0	0	0	0	0	0	0	0	0	0	0	0	0	0	2	0	0	0	1	4	0	0	0	0	0	0	0	0	0	0	0	0	0	0	1	0	0	0	0	0	0	0	0
OTU_1513	0	0	0	0	0	0	0	0	0	0	6	0	0	0	0	0	0	0	0	0	0	0	0	0	0	0	0	0	0	0	0	0	0	0	0	0	0	0	0	0	0	0	8	0	0	0	0	0	0
OTU_1514	0	0	0	0	0	0	0	24	0	1	1	0	0	0	4	0	4	4	1	0	0	0	0	0	4	0	1	3	0	3	1	4	0	0	0	0	0	0	0	0	0	5	2	0	0	0	9	0	12
OTU_1515	0	0	0	0	0	0	0	0	0	0	0	0	0	0	0	0	0	0	0	0	0	0	0	0	0	0	0	0	0	0	0	0	1	0	0	0	0	0	0	0	0	0	0	0	0	0	0	0	0
OTU_1516	0	0	0	0	0	0	0	0	0	0	9	0	0	0	0	0	0	0	0	0	0	0	0	0	1	5	5	0	0	0	0	0	0	0	0	0	0	0	0	0	0	0	7	0	0	0	0	0	0
OTU_1517	0	0	0	0	0	0	0	0	0	0	0	0	0	0	0	0	0	0	0	0	0	0	0	0	0	0	0	0	0	4	0	0	0	0	0	0	0	0	0	0	0	0	0	0	0	0	0	0	0
OTU_1518	0	0	0	0	0	0	0	0	0	0	0	0	0	0	0	0	0	0	0	0	0	0	0	0	4	2	1	0	0	0	0	0	0	0	0	0	0	0	0	0	0	1	2	0	0	0	0	0	0
OTU_1519	0	0	0	0	0	0	0	0	0	0	3	0	0	0	0	0	0	0	0	0	0	0	0	0	2	1	1	0	0	0	0	0	0	0	0	0	0	0	0	0	4	0	8	0	0	0	0	0	0
OTU_1520	0	0	0	0	0	0	0	0	0	0	7	0	0	0	0	0	0	0	0	0	0	0	0	0	0	0	0	0	0	0	0	0	0	0	0	0	0	0	0	0	0	0	6	0	0	0	0	0	0
OTU_1521	0	0	0	0	0	0	0	0	0	0	4	0	0	0	0	0	0	0	0	0	0	0	0	0	2	4	0	0	0	0	0	0	0	0	0	0	0	0	0	0	0	0	4	0	0	0	0	0	0
OTU_1522	0	0	0	0	0	0	0	0	5	0	0	0	0	0	0	0	0	0	0	0	0	0	0	0	1	0	0	0	0	0	0	0	0	0	0	0	0	0	0	0	15	0	4	0	0	0	0	0	0
OTU_1523	0	3	0	0	0	0	0	10	0	0	0	0	2	4	8	1	35	0	3	2	0	0	0	0	0	0	0	4	0	0	0	0	0	1	2	0	0	0	0	0	0	1	0	4	5	12	46	6	8
OTU_1524	0	1	1	0	0	0	0	3	0	0	0	0	0	0	0	2	10	0	0	2	0	0	0	0	0	0	0	0	0	0	0	0	0	0	0	1	0	0	0	0	0	3	0	1	0	0	0	3	0
OTU_1525	0	0	0	0	0	0	0	0	3	0	0	0	0	0	0	0	0	0	0	0	0	0	0	0	0	0	0	0	0	0	0	0	0	0	0	0	0	0	0	0	11	0	0	0	0	0	0	0	0
OTU_1526	0	0	0	0	0	0	0	0	4	0	0	0	0	0	0	0	0	0	0	0	1	0	0	0	0	0	0	0	0	0	0	0	0	0	0	0	0	0	0	0	18	0	0	0	0	0	0	0	0
OTU_1527	0	0	0	0	0	0	0	0	0	0	2	0	0	0	0	0	0	0	0	0	3	0	0	0	1	0	0	0	0	0	0	0	1	0	0	0	0	0	0	0	5	0	1	0	0	0	0	0	0
OTU_1528	0	0	0	0	0	0	0	0	0	0	4	0	0	0	0	0	0	0	0	0	0	0	0	0	0	0	6	0	0	0	0	0	0	0	0	0	0	0	0	0	0	0	16	0	0	0	0	0	0
OTU_1529	0	0	0	0	0	0	0	0	0	0	0	0	0	0	0	0	0	0	0	0	0	0	0	0	0	0	0	0	0	0	0	0	0	1	0	0	0	1	10	0	0	0	0	0	0	0	0	0	0
OTU_1530	0	0	0	0	0	0	0	0	3	0	0	0	0	0	0	0	0	0	0	0	0	0	0	0	0	0	0	0	0	0	0	0	0	0	0	0	0	0	0	0	13	0	0	0	0	0	0	0	0
OTU_1531	0	0	0	0	0	0	0	0	5	0	0	0	0	0	0	0	0	0	0	0	0	0	0	0	0	0	0	0	0	0	0	0	0	0	0	0	0	0	0	0	10	0	1	0	0	0	0	0	0
OTU_1532	0	0	0	0	0	0	2	1	0	1	0	0	0	0	0	0	0	0	0	0	0	0	0	0	0	0	0	0	0	0	0	0	0	4	0	0	0	0	0	10	0	4	0	0	0	0	0	0	0
OTU_1533	0	0	0	0	0	0	0	0	0	8	0	0	1	0	0	0	0	2	0	0	0	0	0	0	0	0	0	0	0	0	0	0	0	0	0	1	0	0	0	2	0	9	0	0	7	0	0	2	7
OTU_1534	0	0	0	0	0	0	0	0	0	1	9	0	0	0	0	0	0	0	0	0	0	0	0	0	2	6	3	0	0	0	0	0	0	0	0	0	0	0	0	0	0	0	18	0	0	0	0	0	0
OTU_1535	0	0	0	0	0	0	0	0	0	0	0	0	1	0	0	0	0	0	0	0	0	2	0	0	0	0	0	0	0	11	0	0	0	0	0	0	0	0	0	0	0	0	0	0	0	0	0	0	0
OTU_1536	0	0	0	0	0	0	0	1	0	0	4	0	0	0	0	0	0	0	0	0	0	0	0	0	29	9	12	0	0	0	0	0	0	0	1	0	0	0	0	0	0	0	12	0	0	0	0	0	0
OTU_1537	0	0	0	0	0	0	0	0	1	0	1	0	0	0	0	0	0	0	0	0	3	0	0	0	0	0	0	0	0	0	0	0	0	0	0	0	0	0	0	0	8	0	4	0	0	0	0	0	0
OTU_1538	0	0	0	0	0	0	0	0	0	0	0	0	0	0	0	0	0	3	0	0	0	0	1	0	0	0	0	0	0	0	1	0	0	0	0	1	0	0	0	0	0	1	0	0	0	0	1	0	13
OTU_1539	0	0	0	0	0	0	0	0	0	0	4	0	0	0	0	0	0	0	0	0	0	0	0	0	1	0	5	0	0	0	0	0	0	0	0	0	0	0	0	0	0	0	10	0	0	0	0	0	0
OTU_1540	0	0	0	0	0	0	1	4	0	5	18	3	0	0	0	0	5	0	0	0	0	1	0	0	6	2	9	4	0	2	0	0	0	0	0	2	0	0	0	0	0	19	41	5	0	0	1	0	0
OTU_1541	0	0	0	0	0	0	0	0	0	0	13	1	0	0	0	0	3	0	0	0	0	0	0	0	28	9	16	0	0	0	0	0	0	0	0	0	0	0	0	0	0	0	39	0	0	0	0	0	0
OTU_1542	0	0	0	0	0	0	0	0	0	0	0	0	0	0	0	0	0	0	0	0	0	0	0	0	4	1	1	0	0	0	0	0	0	0	0	0	0	0	0	0	0	0	1	0	0	0	0	0	0
OTU_1543	0	0	0	0	0	0	0	0	0	0	0	0	0	0	0	0	0	0	0	0	0	0	0	0	0	0	4	0	0	0	0	0	0	0	0	0	0	0	0	0	0	0	0	0	0	0	0	0	0
OTU_1544	0	0	0	0	0	0	0	0	0	0	0	0	0	0	0	0	0	0	0	0	0	0	0	0	0	3	0	0	0	0	0	0	0	0	0	0	0	0	0	0	0	0	1	0	0	0	0	0	0
OTU_1545	0	0	0	0	0	0	0	0	0	0	4	0	0	0	0	0	0	0	0	0	0	0	0	0	0	0	0	0	0	0	0	0	0	0	0	0	0	0	0	0	0	0	11	0	0	0	0	0	0
OTU_1546	0	0	0	0	0	0	0	4	0	0	0	0	5	0	0	0	0	0	0	0	0	0	2	0	0	0	0	0	6	1	2	0	0	0	0	0	0	0	0	0	0	1	0	0	15	0	0	0	2
OTU_1547	0	0	0	0	0	0	0	0	1	0	0	0	0	0	0	0	0	0	0	0	0	0	0	0	0	0	0	0	0	0	0	0	0	0	0	0	0	0	0	0	15	0	0	0	0	0	0	0	0
OTU_1548	0	0	0	0	0	0	0	8	0	0	0	0	0	0	0	0	0	0	0	0	0	0	0	0	0	0	0	1	0	4	0	0	0	0	0	0	0	0	0	0	0	0	0	0	0	0	0	0	3
OTU_1549	0	0	0	0	0	0	0	0	0	0	0	0	0	0	0	0	0	0	0	0	0	1	0	0	0	0	0	0	0	0	0	0	0	0	0	0	0	0	0	0	0	0	0	0	0	0	0	0	0
OTU_1550	0	0	0	0	0	0	0	0	0	0	0	0	0	0	0	0	0	0	0	0	0	0	0	0	3	4	0	0	0	0	0	0	0	0	0	0	0	0	0	0	0	0	2	0	0	0	0	0	0
OTU_1551	0	0	0	0	0	0	0	0	0	0	0	0	0	0	0	0	0	0	0	0	0	0	0	0	7	2	3	0	0	0	0	0	0	0	0	0	0	0	0	0	0	0	0	0	0	0	0	0	0
OTU_1552	0	0	0	0	0	0	0	6	0	0	0	0	12	0	0	0	0	0	0	0	0	0	0	0	0	1	0	0	1	0	0	0	0	0	0	0	0	0	0	0	0	7	0	0	53	0	0	0	3
OTU_1553	0	0	0	0	0	0	0	0	0	0	0	0	0	0	0	0	0	0	0	0	0	0	0	0	3	0	0	0	0	0	0	0	0	0	0	0	0	0	0	0	0	0	0	0	0	0	0	0	0
OTU_1554	0	0	0	0	0	0	0	0	0	0	0	0	0	0	0	0	0	0	0	0	0	0	0	0	2	1	0	0	0	0	0	0	0	0	0	0	0	0	0	0	0	0	4	0	0	0	0	0	0
OTU_1555	0	30	0	0	0	0	0	1	0	0	0	0	0	0	0	0	0	0	0	0	0	0	0	0	0	0	0	0	0	0	0	0	0	11	44	0	0	0	0	2	0	1	0	0	0	0	0	0	2
OTU_1556	0	0	0	0	0	0	0	0	0	0	0	0	0	0	0	0	0	0	0	0	0	0	0	0	3	0	5	0	0	0	0	0	0	0	0	0	0	0	0	0	0	0	2	0	0	0	0	0	0
OTU_1557	0	0	0	0	0	0	0	0	0	0	0	0	2	0	0	0	0	0	0	0	0	0	0	0	0	0	0	0	0	0	0	0	0	0	0	0	0	0	0	0	0	0	0	0	14	0	0	0	0
OTU_1558	0	0	0	0	0	0	0	0	0	0	0	0	0	0	0	0	0	0	0	0	0	1	0	0	0	0	0	0	0	0	0	0	0	0	0	0	0	0	0	0	0	0	0	0	0	0	0	0	0
OTU_1559	0	0	0	0	0	0	0	0	0	0	3	0	0	0	0	0	0	0	0	0	0	0	0	0	1	0	0	0	0	0	0	0	0	0	0	0	0	0	0	0	0	0	8	0	0	0	0	0	0
OTU_1560	0	0	0	0	0	0	0	8	0	0	0	0	0	0	0	0	0	0	0	0	0	0	0	0	0	0	0	0	2	0	0	0	0	0	0	0	0	0	0	0	0	0	0	0	3	0	0	0	2
OTU_1561	0	0	0	0	0	0	0	0	0	1	28	0	0	0	0	0	0	0	0	0	5	0	0	0	4	4	1	0	0	0	0	0	0	0	0	0	0	0	0	0	2	0	32	0	0	0	0	0	0
OTU_1562	0	0	0	0	0	0	0	0	0	0	0	0	0	0	0	0	0	0	0	0	0	0	0	0	0	1	3	0	0	0	0	0	0	0	0	0	0	0	0	0	0	0	0	0	0	0	0	0	0
OTU_1563	0	0	0	0	0	0	0	0	0	0	0	0	0	0	0	0	0	1	0	0	0	0	0	0	0	0	0	0	0	0	1	1	0	0	0	0	0	0	0	0	0	0	0	0	0	0	0	0	3
OTU_1564	0	9	1	0	0	0	0	1	0	0	0	0	0	0	0	0	0	0	0	0	0	0	0	0	0	0	0	1	0	0	0	0	0	46	21	3	0	0	0	0	0	2	0	1	0	0	0	0	0
OTU_1565	0	0	0	0	0	0	0	3	0	0	0	0	0	0	0	0	0	0	0	0	0	0	2	0	0	0	0	0	0	0	0	0	0	0	0	0	0	0	0	0	0	1	0	0	0	0	0	0	0
OTU_1566	0	0	0	0	0	0	0	0	0	0	0	0	0	0	0	0	0	0	0	0	0	0	0	0	17	0	0	0	0	0	0	0	0	0	0	0	0	0	0	0	0	0	2	0	0	0	0	0	0
OTU_1567	0	0	0	0	0	0	0	0	0	0	5	0	0	0	0	0	0	0	0	0	0	0	0	0	1	3	6	0	0	0	0	0	0	0	0	0	0	0	0	0	0	0	3	0	0	0	0	0	0
OTU_1568	0	0	0	0	0	0	0	0	4	0	0	0	0	0	0	0	0	0	0	0	1	0	0	0	0	0	0	0	0	0	0	0	0	0	0	0	0	0	0	0	10	0	0	0	0	0	0	0	0
OTU_1569	0	0	1	1	1	0	0	0	0	1	0	0	0	2	0	1	0	1	1	1	1	0	0	0	0	0	0	1	0	0	0	0	0	0	0	3	7	5	3	6	0	1	0	6	3	7	3	0	3
OTU_1570	0	0	0	0	0	0	0	1	0	0	0	0	0	0	0	0	0	0	0	0	0	1	1	0	0	0	0	0	0	1	0	0	0	0	0	0	0	0	0	0	0	0	0	0	0	0	0	0	0
OTU_1571	0	0	0	0	0	0	0	0	0	0	1	0	0	0	0	0	1	0	0	0	0	0	0	0	0	0	0	0	0	0	0	0	0	0	0	0	0	0	0	0	0	0	7	0	0	0	0	0	0
OTU_1572	0	0	0	1	2	0	0	0	0	0	0	0	0	0	0	0	0	0	0	0	0	0	0	0	0	0	0	0	0	0	0	0	0	3	2	0	4	2	4	4	0	0	0	2	0	0	0	0	0
OTU_1573	0	0	0	0	0	0	0	0	0	0	7	0	0	0	0	0	0	0	0	0	0	0	0	0	2	0	1	0	0	0	0	0	0	0	0	0	0	0	0	0	0	0	8	0	0	0	0	0	0
OTU_1574	0	0	0	0	0	0	0	0	0	0	0	0	0	0	0	0	0	0	0	0	0	1	0	0	0	0	0	0	0	0	0	2	0	0	0	0	0	0	0	0	0	0	0	0	0	1	0	0	0
OTU_1575	0	0	0	0	0	0	0	1	0	0	0	0	0	0	0	0	0	0	0	0	0	0	0	0	0	0	0	0	0	2	0	0	0	3	0	0	0	1	2	0	0	2	0	1	0	0	0	1	0
OTU_1576	0	0	0	0	0	0	0	0	6	0	0	0	0	0	0	0	0	0	0	0	0	0	0	0	0	0	0	0	0	0	0	0	0	0	0	0	0	0	0	0	7	0	0	0	0	0	0	0	0
OTU_1577	0	1	0	0	0	0	0	1	0	0	1	0	0	0	0	0	0	0	0	0	0	0	0	0	0	0	0	0	0	0	0	0	0	0	2	3	0	0	0	0	0	0	1	1	0	0	0	0	3
OTU_1578	0	0	0	0	0	0	0	0	1	0	0	0	0	0	0	0	0	0	0	0	7	0	0	0	0	0	0	0	0	0	0	0	0	0	0	0	0	0	0	0	0	0	0	0	0	0	0	0	0
OTU_1579	0	0	0	0	0	0	0	0	0	0	0	0	0	0	0	0	0	0	0	0	0	0	0	0	2	0	3	0	0	0	0	0	0	0	0	0	0	0	0	0	0	0	2	0	0	0	0	0	0
OTU_1580	0	0	0	0	0	0	0	0	0	0	0	0	0	0	0	0	9	0	0	0	0	0	0	0	0	0	0	2	0	0	0	0	0	0	0	0	0	0	0	0	0	0	0	1	0	1	1	0	1
OTU_1581	0	0	0	0	0	0	0	0	0	0	0	0	0	0	0	0	0	0	0	0	0	0	0	0	6	0	1	0	0	0	0	0	0	0	0	0	0	0	0	0	0	0	5	0	0	0	0	0	0
OTU_1582	0	0	0	0	0	0	0	0	0	0	1	0	0	0	0	0	0	0	0	0	0	0	0	0	1	1	5	0	0	0	0	0	1	0	0	0	0	0	0	0	0	2	6	0	0	0	0	0	0
OTU_1583	0	0	0	0	0	0	0	0	6	0	0	0	0	0	0	0	0	0	0	0	0	0	0	0	0	0	1	0	0	0	0	0	0	0	0	0	0	0	0	0	8	0	0	0	0	0	0	0	0
OTU_1584	0	0	0	0	0	0	0	0	0	0	0	0	0	0	0	0	0	0	0	0	0	0	0	0	1	0	4	0	0	0	0	0	0	0	0	0	0	0	0	0	2	0	0	0	0	0	0	0	0
OTU_1585	0	0	0	0	0	0	0	0	24	0	0	0	0	0	0	0	0	0	0	0	9	0	0	0	1	0	0	0	0	0	0	0	1	0	0	0	0	0	0	0	61	0	0	0	0	0	0	0	0
OTU_1586	0	0	0	0	0	0	0	0	5	0	2	0	0	0	0	0	0	0	0	0	0	0	0	0	2	0	0	0	0	0	0	0	0	0	0	0	0	0	0	0	9	0	1	0	0	0	0	0	0
OTU_1587	0	0	0	0	0	0	0	0	0	0	0	0	0	0	0	0	0	0	0	0	0	0	0	0	0	0	0	0	0	0	0	0	1	0	0	0	0	0	0	0	0	0	1	0	0	0	0	0	0
OTU_1588	0	0	0	0	0	0	0	0	0	0	2	0	0	0	0	0	0	0	0	0	0	0	0	0	0	0	0	0	0	0	0	0	0	0	0	0	0	0	0	0	0	0	4	0	0	0	0	0	0
OTU_1589	0	0	0	0	0	0	0	0	0	0	0	0	0	0	0	0	0	0	0	0	0	0	0	0	5	2	1	0	0	0	0	0	0	0	0	0	0	0	0	0	0	0	1	0	0	0	0	0	0
OTU_1590	0	0	0	0	0	0	0	3	0	0	0	0	0	0	0	0	0	0	0	0	0	0	0	1	0	0	0	0	0	5	0	0	0	0	0	0	0	0	0	0	0	0	0	0	0	0	0	0	0
OTU_1591	0	0	0	0	0	0	0	1	0	0	0	1	1	0	0	0	1	0	1	3	0	0	0	0	0	0	1	0	0	0	0	0	0	0	0	0	0	0	0	0	0	3	0	0	4	1	0	0	1
OTU_1592	0	0	0	0	0	0	0	0	0	0	0	0	0	0	0	0	0	0	0	0	0	0	0	0	12	3	0	0	0	0	0	0	0	0	0	0	0	0	0	0	0	0	0	0	0	0	0	0	0
OTU_1593	0	0	0	0	0	0	0	0	0	0	0	0	0	0	0	0	0	0	0	0	4	0	0	0	5	0	0	0	0	0	0	0	0	0	0	0	0	0	0	0	0	0	0	0	0	0	0	0	0
OTU_1594	0	0	0	0	0	0	1	0	2	0	0	0	0	0	0	0	0	0	0	0	1	0	0	0	3	2	3	0	0	0	0	0	0	0	0	0	0	0	0	0	5	0	0	0	0	0	0	0	0
OTU_1595	0	0	0	0	0	0	0	0	1	0	0	0	0	0	0	0	0	0	0	0	4	0	0	0	2	0	1	0	0	0	0	0	0	0	0	0	0	0	0	0	0	0	0	0	0	0	0	0	0
OTU_1596	0	0	0	0	0	0	0	0	0	0	0	0	0	0	0	0	0	0	0	0	0	0	0	0	0	1	0	0	0	0	0	0	1	0	0	0	0	0	0	0	0	0	0	0	0	0	0	0	0
OTU_1597	0	0	0	0	0	0	0	0	0	0	0	0	0	0	0	0	0	0	0	0	10	0	0	0	0	0	0	0	0	0	1	0	0	0	0	0	0	0	0	0	0	0	0	0	0	0	0	0	0
OTU_1598	0	0	0	0	0	0	0	0	0	0	5	0	0	0	0	0	0	0	0	0	0	0	0	0	1	1	0	0	0	0	0	0	0	0	0	0	0	0	0	0	0	0	8	0	0	0	0	0	0
OTU_1599	0	0	0	0	0	0	0	1	0	0	0	0	0	0	0	0	0	0	0	0	0	0	0	0	0	0	0	0	0	0	27	1	0	0	0	0	0	0	0	0	0	0	0	0	0	0	0	0	0
OTU_1600	0	0	1	1	0	0	0	0	0	0	0	1	0	0	0	1	0	0	0	0	0	0	0	0	0	0	0	1	0	0	0	0	0	1	0	1	0	0	0	0	0	0	0	0	0	0	8	0	0
OTU_1601	0	0	9	0	0	0	0	0	0	1	0	0	0	0	0	0	0	2	0	0	0	0	0	0	0	0	0	0	0	0	0	0	0	0	0	0	0	0	0	0	0	0	0	0	0	0	0	0	0
OTU_1602	0	2	2	2	0	0	1	0	0	0	0	2	0	0	0	1	0	0	2	6	0	0	0	0	0	0	0	3	0	1	0	0	0	3	2	1	1	0	1	18	0	2	0	18	0	3	0	2	0
OTU_1603	0	0	0	0	0	0	0	2	0	1	0	0	0	0	0	0	0	0	0	0	0	0	0	0	0	0	0	2	0	4	0	0	0	0	0	0	0	0	0	0	0	4	0	0	0	0	0	0	0
OTU_1604	0	1	2	0	0	0	0	0	0	0	0	0	0	0	0	0	0	0	0	0	0	0	0	0	0	0	0	0	0	0	0	0	0	0	0	2	0	0	12	0	0	0	0	0	0	0	0	0	0
OTU_1605	0	3	0	0	0	1	0	0	0	0	0	0	0	0	0	0	0	0	0	0	0	0	0	0	0	0	0	0	0	1	14	0	0	2	2	1	0	0	0	1	0	0	0	0	0	0	0	0	0
OTU_1606	0	0	0	0	0	0	0	0	0	0	0	3	0	0	0	0	0	0	0	0	1	0	0	0	0	0	0	8	0	0	0	0	0	1	0	0	0	0	0	0	0	0	0	11	0	0	0	0	0
OTU_1607	0	0	0	0	0	0	0	0	0	0	0	2	0	0	0	0	0	0	0	0	0	0	0	0	0	0	0	0	0	0	0	0	0	2	0	0	0	0	0	0	0	0	0	17	0	0	0	0	0
OTU_1608	0	1	0	1	0	0	0	2	0	1	0	0	0	0	0	0	0	0	0	0	0	0	0	0	0	0	0	0	0	0	0	0	0	2	4	0	5	3	2	3	0	1	0	0	0	0	0	0	0
OTU_1609	0	0	2	3	0	0	0	1	0	0	0	0	0	0	0	0	1	0	0	0	0	0	1	0	0	0	0	0	0	1	3	0	0	0	0	10	0	1	2	0	0	0	0	1	0	0	0	0	2
OTU_1610	0	0	0	0	0	0	0	0	3	0	0	0	0	0	0	0	0	0	0	0	0	0	0	0	0	0	0	0	0	0	0	0	0	0	0	0	0	0	0	0	11	0	0	0	1	0	0	0	0
OTU_1611	0	0	0	0	0	0	0	0	3	0	0	0	0	0	0	0	0	0	0	0	2	0	0	0	1	1	1	0	0	0	0	0	0	0	0	0	0	0	0	0	8	0	1	0	0	0	0	0	0
OTU_1612	0	0	0	0	0	0	0	0	0	0	2	0	3	0	0	0	0	0	0	0	0	0	0	0	1	0	0	0	0	0	0	0	0	0	0	0	0	0	0	0	0	0	0	0	11	0	0	0	0
OTU_1613	0	0	0	0	0	0	0	0	1	0	0	0	0	0	0	0	0	0	0	0	0	0	0	0	0	0	0	0	0	0	0	0	0	0	0	0	0	0	0	0	9	0	0	0	0	0	0	0	0
OTU_1614	0	0	0	0	0	0	0	0	0	0	0	0	0	0	0	0	0	0	0	0	0	0	0	0	0	1	1	0	0	0	0	0	0	0	0	0	0	0	0	0	0	1	6	0	0	0	0	0	0
OTU_1615	0	0	0	0	0	0	1	0	0	2	0	1	4	0	0	0	0	0	0	0	0	0	0	0	0	0	0	0	0	0	0	0	0	0	0	0	0	0	0	0	0	4	0	0	20	0	0	0	0
OTU_1616	0	0	0	0	0	0	0	0	0	0	0	0	0	0	0	0	0	0	0	0	0	0	0	0	2	0	3	0	0	0	0	0	0	0	0	0	0	0	0	0	0	0	7	0	0	0	0	0	0
OTU_1617	0	0	0	0	0	0	0	0	0	0	2	0	0	0	0	0	0	0	0	0	0	0	0	0	2	4	6	0	0	0	0	0	0	0	0	0	0	0	0	0	0	0	8	0	0	0	0	0	0
OTU_1618	0	0	0	0	0	0	0	0	0	0	0	0	0	0	0	0	0	0	0	0	0	1	0	0	0	0	0	0	0	0	0	0	0	0	0	0	0	0	0	0	0	0	0	0	0	0	0	0	0
OTU_1619	0	0	0	0	0	0	0	0	0	0	0	0	0	0	0	0	0	0	0	0	0	0	0	0	0	0	7	0	0	0	0	0	0	0	0	0	0	0	0	0	0	0	1	0	0	0	0	0	0
OTU_1620	0	0	0	0	0	0	0	1	0	0	6	0	0	0	0	0	0	0	0	0	0	0	0	0	11	6	4	0	0	0	0	0	0	0	1	0	0	0	0	0	0	0	9	0	0	0	0	0	0
OTU_1621	0	0	0	0	0	0	0	0	0	0	0	0	0	0	0	0	0	0	0	0	0	0	0	0	0	0	0	0	0	0	0	0	0	0	0	0	0	0	0	0	9	0	0	0	0	0	0	0	0
OTU_1622	0	0	0	0	0	0	0	0	0	0	6	0	0	0	0	0	0	0	0	0	0	0	0	0	17	6	3	0	0	0	0	0	0	0	0	0	0	0	0	0	0	0	10	0	0	0	0	0	0
OTU_1623	0	0	0	0	0	0	0	7	0	0	1	0	0	0	0	0	0	0	0	0	0	0	0	0	2	1	2	0	1	0	0	0	0	0	0	0	0	0	0	0	0	1	4	0	0	0	0	0	1
OTU_1624	0	6	0	0	0	0	0	1	0	0	0	2	0	0	0	0	0	0	0	0	0	0	0	1	0	0	0	12	0	0	0	0	0	2	11	0	0	0	0	1	0	0	2	8	0	0	0	0	0
OTU_1625	0	0	0	0	0	0	0	0	4	0	0	0	0	0	0	0	0	0	0	0	0	0	0	0	0	0	0	0	0	0	0	0	0	0	0	0	0	0	0	0	19	0	0	0	0	0	0	0	0
OTU_1626	0	1	3	0	0	0	0	0	0	0	0	0	0	0	0	0	0	0	1	3	0	2	1	0	1	0	0	0	0	0	0	0	0	0	6	9	0	3	0	0	0	0	0	2	0	1	0	0	0
OTU_1627	0	0	0	0	0	0	0	1	0	1	0	0	2	0	0	0	0	0	0	0	0	0	0	0	0	0	0	0	1	0	0	0	0	0	0	0	0	0	0	0	0	5	0	0	6	0	0	0	0
OTU_1628	0	0	1	0	0	0	0	22	1	2	0	2	5	1	0	5	0	5	6	3	0	0	5	5	0	0	0	0	10	4	7	5	0	0	0	5	0	0	0	0	0	7	0	2	11	3	0	2	26
OTU_1629	0	5	0	0	0	0	0	0	0	0	0	0	0	0	0	0	0	0	0	0	31	0	0	0	0	1	1	0	0	0	0	0	0	0	8	0	0	0	0	0	0	0	0	0	0	0	0	0	0
OTU_1630	0	0	0	0	0	0	0	0	0	0	0	0	0	0	0	0	0	0	0	0	0	4	0	0	0	0	0	0	0	0	0	0	0	0	0	0	0	0	0	0	0	0	0	0	0	1	0	0	0
OTU_1631	0	0	0	0	0	0	0	0	0	0	2	0	0	0	0	0	0	0	0	0	0	0	0	0	1	0	5	0	0	0	0	0	0	0	0	0	0	0	0	0	0	0	3	0	0	0	0	0	0
OTU_1632	0	0	0	0	0	0	0	0	0	0	5	0	0	0	0	0	0	0	0	0	0	0	0	0	4	3	3	0	0	0	0	0	0	0	0	0	0	0	0	0	0	0	5	0	0	0	0	0	0
OTU_1633	0	3	0	0	0	0	0	0	0	0	1	0	0	0	0	0	0	0	0	0	0	0	0	0	0	1	1	0	0	0	0	0	0	0	7	0	0	0	0	0	0	0	0	0	0	0	0	0	0
OTU_1634	0	0	0	0	0	0	0	0	0	0	0	0	0	0	0	0	0	0	0	0	0	0	0	0	0	0	0	0	5	0	0	0	0	0	0	0	0	0	0	0	0	0	0	0	0	0	0	0	0
OTU_1635	0	0	0	0	0	0	0	0	0	0	0	0	1	0	0	0	0	0	0	0	0	0	1	0	0	0	0	0	0	7	0	0	0	0	0	0	0	0	0	0	0	0	0	0	0	0	0	0	0
OTU_1636	0	0	0	0	0	0	0	0	0	0	2	0	0	0	0	0	0	0	0	0	0	0	0	0	3	6	6	0	0	0	0	0	0	0	0	0	0	0	0	0	0	0	1	0	0	0	0	0	0
OTU_1637	0	0	0	0	0	0	0	0	0	0	0	0	0	0	0	0	0	0	0	0	0	0	0	0	0	0	0	0	0	0	16	0	0	0	0	0	0	0	0	0	0	0	0	0	0	0	0	0	0
OTU_1638	0	2	0	0	0	0	2	1	0	1	0	0	0	0	0	0	1	1	1	0	0	1	1	0	0	1	0	1	1	11	3	1	0	2	4	4	1	0	0	2	0	2	0	2	3	0	0	0	4
OTU_1639	0	0	0	0	0	0	0	13	0	0	0	0	1	0	0	0	0	0	0	0	0	0	0	0	0	0	0	0	1	1	0	0	0	0	0	0	0	0	0	0	0	3	0	0	2	0	0	0	0
OTU_1640	0	0	0	0	0	0	1	0	0	0	0	0	1	0	0	0	0	0	0	0	0	0	0	0	0	0	0	0	0	0	0	1	0	0	0	0	0	0	0	3	0	2	0	0	7	0	0	0	0
OTU_1641	0	0	0	0	0	0	0	0	0	0	0	0	4	0	0	0	0	0	0	0	0	0	0	0	1	0	0	0	0	0	0	0	0	0	0	0	0	0	0	0	0	2	0	0	8	0	0	0	0
OTU_1642	0	0	0	0	0	0	0	0	0	0	4	0	0	0	0	0	0	0	0	0	0	0	0	0	1	2	0	0	0	0	0	0	0	0	0	0	0	0	0	0	0	0	10	0	0	0	0	0	0
OTU_1643	0	0	0	0	0	0	0	0	0	0	0	0	0	0	0	0	0	0	0	0	0	3	0	0	0	0	0	0	0	0	0	2	0	0	0	0	0	0	0	0	0	0	0	0	0	0	0	0	0
OTU_1644	0	0	0	0	0	0	0	10	0	0	0	0	0	0	0	0	0	0	0	0	0	0	0	0	0	0	0	0	0	0	0	0	0	0	0	0	0	0	0	0	0	0	0	0	0	0	0	0	0
OTU_1645	0	0	0	0	0	0	0	0	0	0	8	0	0	0	0	0	0	0	0	0	0	0	0	0	4	0	8	0	0	0	0	0	0	0	0	0	0	0	0	0	0	0	16	0	0	0	0	0	0
OTU_1646	0	0	0	0	0	0	0	0	0	0	0	0	0	0	0	0	0	0	0	0	2	0	0	0	0	1	0	0	0	0	0	0	0	0	0	0	0	0	0	0	0	1	1	0	0	1	0	0	0
OTU_1647	0	0	0	0	0	0	0	0	2	0	0	0	0	0	0	0	0	0	0	0	0	0	0	0	0	0	0	0	0	0	0	0	0	0	0	0	0	0	0	0	7	0	0	0	0	0	0	0	0
OTU_1648	0	0	0	0	0	0	0	0	0	0	0	0	0	0	0	0	0	0	0	0	0	0	0	0	0	0	0	0	8	0	0	0	0	0	0	0	0	0	0	0	0	0	0	0	0	0	0	0	0
OTU_1649	0	0	0	0	0	0	0	2	0	0	0	0	1	0	0	0	0	9	0	0	0	0	4	1	0	0	0	0	0	0	30	1	0	0	0	3	0	0	0	0	0	2	0	0	1	1	0	0	40
OTU_1650	0	0	0	0	0	0	0	0	0	0	0	0	0	0	0	0	0	0	0	0	0	0	0	0	0	3	3	0	0	0	0	0	0	0	0	0	0	0	0	0	0	0	4	0	0	0	0	0	0
OTU_1651	0	0	0	0	1	0	2	0	0	0	0	0	0	0	0	0	0	0	0	0	0	0	0	0	0	0	0	0	0	0	0	0	0	0	0	0	4	6	0	10	0	0	0	0	0	0	0	0	0
OTU_1652	0	0	0	0	0	0	0	0	2	0	0	0	0	0	0	0	0	0	0	0	0	0	0	0	0	0	0	0	0	0	0	0	0	0	0	0	0	0	0	0	7	0	0	0	0	0	0	0	0
OTU_1653	0	0	0	0	0	0	0	0	0	0	0	0	0	0	0	0	0	0	0	0	0	0	0	0	2	1	0	0	0	0	0	0	0	0	0	0	0	0	0	0	0	0	1	0	0	0	0	0	0
OTU_1654	0	0	0	2	1	0	0	0	0	0	0	0	0	0	0	0	0	0	0	0	0	0	0	0	0	0	0	0	0	0	0	0	0	0	0	0	13	9	3	1	0	0	0	0	0	0	0	0	0
OTU_1655	0	0	0	0	0	0	0	0	0	0	0	0	0	0	0	0	0	0	4	1	0	0	0	0	0	0	0	0	0	0	0	0	0	1	0	0	0	0	0	0	0	0	0	1	0	0	6	0	0
OTU_1656	0	0	0	0	0	0	0	0	0	0	0	0	0	0	0	0	0	0	0	0	0	0	0	0	2	2	0	0	0	0	0	0	0	0	0	0	0	0	0	0	0	0	2	0	0	0	0	0	0
OTU_1657	0	0	0	0	0	0	0	0	0	0	0	0	0	0	0	0	0	0	0	0	0	0	0	0	0	0	2	0	0	0	0	0	1	0	0	0	0	0	0	0	0	0	0	0	0	0	0	0	0
OTU_1658	0	0	0	0	0	0	0	0	0	0	3	0	0	0	0	0	0	0	0	0	1	0	0	0	12	0	1	0	0	0	0	0	0	0	0	0	0	0	0	0	2	0	7	0	0	0	0	0	0
OTU_1659	0	0	0	0	0	0	0	0	0	0	2	0	0	0	0	0	0	0	0	0	0	0	0	0	4	1	4	0	0	0	0	0	0	0	0	0	0	0	0	0	0	0	2	0	0	0	0	0	0
OTU_1660	0	0	0	0	0	0	0	1	0	0	0	0	2	0	0	0	0	0	0	0	0	0	0	0	0	0	0	0	0	0	0	0	0	0	0	0	0	0	0	0	0	0	0	0	7	0	0	0	0
OTU_1661	0	0	0	0	0	0	0	0	0	0	5	0	0	0	0	0	0	0	0	0	0	0	0	0	0	0	4	0	0	0	0	0	0	0	0	0	0	0	0	0	0	0	4	0	0	0	0	0	0
OTU_1662	0	0	0	0	0	0	0	0	0	0	0	0	0	0	0	0	0	0	0	0	0	0	0	0	2	1	5	0	0	0	0	0	0	0	0	0	0	0	0	0	0	0	12	0	0	0	0	0	0
OTU_1663	0	0	0	0	3	0	0	0	0	0	0	0	0	0	0	0	0	0	0	0	0	0	0	0	0	0	0	0	0	0	0	0	0	0	2	0	14	12	2	0	0	0	0	0	0	0	0	0	0
OTU_1664	0	0	0	0	0	0	0	0	0	0	0	0	0	0	0	0	0	0	0	0	10	0	0	0	0	0	0	0	0	0	0	0	0	0	0	0	0	0	0	0	1	0	0	0	0	0	0	0	0
OTU_1665	0	0	0	0	0	0	0	0	0	0	0	1	1	0	0	0	0	0	0	0	0	0	0	0	0	4	3	0	1	0	0	0	0	0	0	0	0	0	0	0	0	0	0	0	0	0	0	0	0
OTU_1666	0	0	0	0	0	0	0	0	0	0	1	0	0	0	0	0	0	0	0	0	0	0	0	0	5	2	3	0	0	0	0	0	0	0	0	0	0	0	0	0	0	0	5	0	0	0	0	0	1
OTU_1667	0	0	0	0	0	0	0	0	0	0	0	0	0	2	0	3	0	0	0	0	0	2	0	0	0	0	0	0	1	0	2	0	0	0	0	0	0	0	0	0	0	0	0	0	0	7	0	3	0
OTU_1668	0	0	0	0	0	0	0	0	0	0	0	0	0	0	0	0	0	0	0	0	0	0	0	0	0	4	2	0	0	0	0	0	0	0	0	0	0	0	0	0	0	0	5	0	0	0	0	0	0
OTU_1669	0	0	0	0	0	0	0	0	0	0	0	0	2	0	0	0	0	0	0	0	0	0	0	0	1	0	0	0	0	0	0	0	0	0	0	0	0	0	0	0	0	0	2	0	9	0	0	0	0
OTU_1670	0	0	0	0	0	0	0	0	0	0	2	0	0	0	0	0	0	0	0	0	0	0	0	0	0	0	0	1	0	0	0	0	3	0	0	0	0	0	0	0	2	0	4	0	0	0	0	0	0
OTU_1671	0	0	0	0	0	0	0	0	0	0	4	0	0	0	0	0	0	0	0	0	0	0	0	0	4	0	1	0	0	0	0	0	0	0	0	0	0	0	0	0	0	0	8	0	0	0	0	0	0
OTU_1672	0	0	0	0	0	0	0	4	0	3	0	0	3	0	0	0	0	0	0	0	0	0	3	0	0	0	0	0	4	1	0	0	0	0	0	0	0	0	0	0	0	4	0	0	9	0	0	0	9
OTU_1673	0	0	0	0	0	0	0	0	0	3	0	0	0	0	0	0	0	0	0	0	0	0	0	0	0	0	0	0	0	0	0	0	0	0	0	0	0	0	0	0	0	9	0	0	0	0	0	0	0
OTU_1674	0	0	0	0	0	0	0	14	0	0	1	0	0	0	0	0	0	4	1	1	0	0	0	0	0	0	1	1	1	9	0	0	0	0	0	0	0	0	0	0	0	2	1	1	0	0	0	0	6
OTU_1675	0	0	0	0	0	0	0	0	4	0	0	0	0	0	0	0	0	0	0	0	0	0	0	0	0	0	0	0	0	0	0	0	0	0	0	0	0	0	0	0	11	0	0	0	0	0	0	0	0
OTU_1676	0	0	0	0	0	0	0	0	0	0	0	0	0	0	0	0	0	0	0	0	0	0	0	0	0	0	0	0	0	0	0	0	1	0	0	0	0	0	0	0	12	0	0	0	0	0	0	0	0
OTU_1677	0	1	0	0	0	0	1	1	0	0	0	0	0	0	0	0	0	3	0	0	0	10	0	3	0	0	0	0	1	0	2	1	0	4	0	0	0	4	0	2	0	1	0	0	17	0	0	0	13
OTU_1678	0	0	0	0	0	0	0	27	0	0	3	0	0	2	6	0	3	0	1	0	0	1	2	0	2	1	0	0	4	4	0	0	0	1	0	0	1	0	0	1	0	3	9	0	0	1	18	0	5
OTU_1679	0	0	0	0	0	0	0	0	0	0	0	0	0	0	0	0	0	0	0	0	0	0	0	0	0	1	2	0	0	0	0	0	0	0	0	0	0	0	0	0	0	0	0	0	0	0	0	0	0
OTU_1680	0	0	0	0	0	0	0	0	0	0	0	0	0	0	0	0	0	0	0	0	8	0	0	0	0	0	0	0	0	0	0	0	0	0	0	0	0	0	0	0	0	0	0	0	0	0	0	0	0
OTU_1681	0	0	0	0	0	0	0	9	0	0	0	0	0	0	0	0	0	0	0	0	0	0	1	0	0	0	0	0	0	0	0	0	0	0	0	1	0	0	0	0	0	0	0	0	0	0	0	0	0
OTU_1682	0	0	0	0	0	0	0	0	0	0	0	0	0	0	0	0	0	0	0	0	2	0	0	0	0	1	0	0	0	0	0	0	0	0	0	0	0	0	0	0	0	0	0	0	0	0	0	0	0
OTU_1683	0	0	6	1	0	0	0	1	0	0	0	0	0	0	1	0	0	0	1	1	0	2	0	0	0	0	0	0	0	0	0	0	0	0	0	24	0	0	0	3	0	3	0	0	0	0	1	0	1
OTU_1684	0	0	0	0	0	0	0	0	0	0	0	0	0	0	0	0	0	0	0	0	0	0	0	0	0	0	0	0	0	0	0	0	0	0	0	0	0	0	0	0	0	0	0	0	0	0	0	0	0
OTU_1685	0	0	0	0	0	0	0	0	0	0	8	0	0	0	0	0	0	0	0	0	0	0	0	0	2	1	1	0	0	0	0	0	0	0	0	0	0	0	0	0	0	0	10	0	0	0	0	0	0
OTU_1686	0	0	0	0	0	0	0	0	0	0	0	0	0	0	0	0	0	0	0	0	0	0	1	0	0	0	0	0	2	1	0	1	0	0	0	0	0	0	0	0	0	0	0	0	4	0	0	0	1
OTU_1687	0	0	0	0	0	0	0	0	0	5	0	0	0	0	0	0	0	0	0	0	0	0	0	0	0	0	0	0	0	0	0	0	0	0	0	0	0	0	0	0	0	17	0	0	0	0	0	0	0
OTU_1688	0	0	0	0	0	0	0	0	0	0	14	0	0	0	0	0	0	0	0	0	0	0	0	0	0	0	0	0	0	0	0	0	0	0	0	0	0	0	0	0	0	0	22	0	0	0	0	0	0
OTU_1689	0	0	0	0	0	0	0	1	0	0	0	0	1	0	0	0	0	2	0	0	0	0	0	0	0	0	0	0	1	0	0	1	0	0	0	0	0	0	0	0	0	0	0	0	4	0	0	0	5
OTU_1690	0	0	0	0	0	0	0	0	0	0	2	0	0	0	0	0	0	0	0	0	0	0	0	0	3	0	0	1	0	0	0	0	0	0	0	0	0	0	0	0	0	0	1	0	0	0	0	0	0
OTU_1691	0	0	0	0	0	0	0	0	0	0	0	0	0	0	0	0	0	0	0	0	0	0	0	0	5	1	0	0	0	0	0	0	0	0	0	0	0	0	0	0	0	0	3	0	0	0	0	0	0
OTU_1692	0	0	0	0	0	0	0	0	0	0	1	0	0	0	0	0	0	0	0	0	0	0	0	0	4	4	7	0	0	0	0	0	0	0	0	0	0	0	0	0	0	0	4	0	0	0	0	0	0
OTU_1693	0	0	0	0	0	0	0	0	0	0	3	0	0	0	0	0	0	0	0	0	0	0	0	0	0	0	0	0	0	0	0	0	0	0	0	0	0	0	0	0	0	0	9	0	0	0	0	0	0
OTU_1694	0	0	0	0	0	0	0	0	0	0	0	0	0	0	0	0	0	0	0	0	0	1	1	0	0	0	0	0	0	1	1	1	0	0	0	0	0	0	0	0	0	0	0	0	0	0	0	0	0
OTU_1695	0	1	0	0	1	0	0	0	0	0	0	0	0	0	0	0	0	0	0	0	0	0	0	0	0	0	0	0	0	0	0	0	0	2	2	0	4	3	1	0	0	0	0	0	0	0	0	0	0
OTU_1696	0	0	0	0	0	0	1	0	0	1	0	0	0	1	0	0	0	0	0	0	0	0	0	0	0	0	0	0	0	0	0	0	0	0	0	0	1	1	1	2	0	3	0	0	0	1	1	0	0
OTU_1697	0	0	0	0	0	0	0	1	0	0	0	1	0	0	4	0	6	0	0	0	0	0	0	0	0	0	0	0	0	0	0	1	0	0	0	0	0	0	0	0	0	1	0	3	0	0	17	0	1
OTU_1698	0	0	0	0	0	0	0	0	0	0	10	0	0	0	0	0	0	0	0	0	0	0	0	0	7	3	0	0	0	0	0	0	2	0	0	0	0	0	0	0	0	1	6	0	0	0	0	0	0
OTU_1699	0	0	0	0	0	0	0	0	5	0	0	0	0	1	0	0	0	0	0	0	0	0	0	0	0	0	0	0	0	0	0	0	0	0	0	0	0	0	0	0	8	0	0	0	0	0	0	0	0
OTU_1700	0	0	0	0	0	0	2	8	0	0	0	6	1	0	0	0	0	1	0	0	0	0	1	0	0	0	0	6	0	14	2	20	0	0	0	1	0	0	1	10	0	1	0	6	0	0	0	0	1
OTU_1701	0	7	0	0	0	0	4	0	0	0	0	0	0	0	0	0	0	0	0	0	0	0	0	0	0	0	0	0	0	0	0	0	0	0	7	0	0	0	0	3	0	0	0	0	0	0	0	0	0
OTU_1702	0	0	0	0	0	0	0	0	0	0	3	0	0	0	0	0	0	0	0	0	0	0	0	0	4	0	1	0	0	0	0	0	0	0	0	0	0	0	0	0	0	0	2	0	0	0	0	0	0
OTU_1703	0	0	0	0	0	0	0	0	0	1	2	0	0	0	0	0	0	0	0	0	0	0	0	0	2	0	2	0	0	0	0	0	0	0	0	0	0	0	0	0	1	1	26	0	0	0	0	0	0
OTU_1704	0	0	0	0	0	0	0	0	0	0	0	0	0	0	0	0	0	0	0	0	4	0	0	0	0	0	0	0	0	0	0	0	0	0	0	0	0	0	0	0	0	0	0	0	0	0	0	0	0
OTU_1705	0	0	0	0	0	0	0	0	0	0	0	0	0	0	0	0	0	0	0	0	0	0	0	0	0	0	0	0	0	0	0	0	1	0	0	0	0	0	0	0	0	0	0	0	0	0	0	0	0
OTU_1706	0	0	0	0	0	0	0	1	0	0	0	0	0	0	0	0	0	0	0	0	0	0	0	0	8	7	0	0	0	0	0	0	0	0	0	0	0	0	0	0	0	0	1	0	3	0	0	0	0
OTU_1707	0	0	0	0	0	0	0	0	0	1	0	1	1	0	0	0	3	0	0	0	0	0	0	0	0	0	0	0	0	0	0	0	0	0	0	0	0	0	0	0	0	0	0	4	5	0	0	0	0
OTU_1708	0	0	0	0	0	0	0	0	0	0	77	0	0	0	0	0	0	0	0	0	0	0	0	0	0	0	1	0	0	0	0	0	4	0	0	0	0	0	0	0	0	2	138	0	0	0	0	0	1
OTU_1709	0	0	0	0	0	0	0	0	0	0	0	0	0	0	0	0	0	0	3	4	0	0	0	0	0	0	0	0	0	0	0	0	0	0	0	0	0	0	0	0	0	0	0	0	0	0	0	0	0
OTU_1710	0	0	0	0	0	0	0	1	0	3	0	0	1	0	0	0	0	0	1	0	0	0	0	0	0	0	0	0	0	0	0	0	0	0	3	0	0	0	0	0	0	2	0	0	0	0	1	0	1
OTU_1711	0	2	18	0	0	0	37	0	0	2	0	0	0	0	0	0	1	21	0	0	0	0	0	0	0	0	0	0	13	1	23	1	0	43	6	81	1	0	1	1	0	13	0	0	0	1	0	0	3
OTU_1712	0	0	0	0	0	0	0	0	0	0	0	0	0	0	0	0	0	0	0	0	0	0	0	0	0	0	0	0	4	10	0	0	0	0	0	0	0	0	0	0	0	0	0	0	0	0	0	0	0
OTU_1713	0	0	0	0	0	0	0	0	0	0	1	0	0	0	0	0	0	0	0	0	0	0	0	0	2	2	1	0	0	0	0	0	0	0	0	0	0	0	0	0	0	0	0	0	0	0	0	0	0
OTU_1714	0	0	0	0	0	0	0	0	2	0	0	0	0	0	0	0	0	0	0	0	0	0	0	0	0	0	0	0	0	0	0	0	0	0	0	0	0	0	0	0	9	0	0	0	0	0	0	0	0
OTU_1715	0	0	0	0	0	0	0	0	0	0	4	0	0	0	0	0	0	0	0	0	0	0	0	0	0	0	5	0	0	0	0	0	0	0	0	0	0	0	0	0	0	0	14	0	0	0	0	0	0
OTU_1716	1	4	2	32	11	0	13	14	1	2	0	32	0	24	11	19	53	7	26	12	0	0	0	1	0	0	0	35	3	5	0	0	0	5	0	8	29	23	21	21	0	2	0	64	1	32	14	26	13
OTU_1717	0	0	0	0	0	0	0	0	2	0	0	0	0	0	0	0	0	0	0	0	0	0	0	0	3	0	0	0	0	0	0	0	0	0	0	0	0	0	0	0	7	0	0	0	0	0	0	0	0
OTU_1718	0	0	0	0	0	0	0	0	0	0	0	0	0	0	0	0	0	0	0	0	0	0	0	0	0	0	0	0	0	0	0	0	2	0	0	0	0	0	0	0	0	0	0	0	0	0	0	0	0
OTU_1719	0	0	1	0	0	0	0	3	0	0	0	0	0	1	0	0	0	0	0	0	0	0	0	0	0	0	0	0	0	1	1	0	0	0	1	9	0	0	0	0	0	0	0	0	1	0	2	0	4
OTU_1720	0	0	2	0	0	0	0	4	0	0	0	0	1	0	1	0	1	2	0	1	0	0	2	0	2	0	0	0	1	0	1	1	0	6	4	8	4	0	1	2	2	2	0	1	2	0	2	2	3
OTU_1721	0	0	0	0	0	0	0	0	1	0	0	0	0	0	0	0	0	0	0	0	0	0	0	0	0	0	0	0	0	0	0	0	0	0	0	0	0	0	0	0	7	0	0	0	0	0	0	0	0
OTU_1722	0	0	0	0	0	0	0	6	0	0	0	0	0	0	0	0	0	0	0	0	0	0	0	0	0	0	0	0	3	3	0	0	0	0	0	0	0	0	0	0	0	1	0	0	7	0	0	0	0
OTU_1723	0	0	0	0	0	0	0	0	0	0	0	0	0	0	0	0	0	0	0	0	0	0	0	0	0	0	0	0	0	0	0	0	0	0	0	0	0	0	0	0	0	0	0	0	0	0	0	0	0
OTU_1724	0	0	0	0	0	0	0	0	0	0	0	0	0	0	0	0	0	0	0	0	0	0	0	0	2	1	0	0	0	0	0	0	0	0	0	0	0	0	0	0	0	0	0	0	0	0	0	0	0
OTU_1725	0	1	0	0	0	0	0	0	0	0	0	0	0	1	0	0	0	0	0	0	0	0	0	0	0	0	0	1	0	0	0	0	0	0	1	0	5	0	0	3	0	0	0	1	0	4	0	0	0
OTU_1726	0	0	0	1	1	0	0	0	0	0	0	0	0	0	1	0	0	0	0	0	0	0	0	0	0	0	0	0	0	1	0	8	0	0	0	0	0	0	0	0	0	0	0	0	0	0	1	0	0
OTU_1727	0	0	0	0	0	0	0	0	0	0	0	0	0	0	0	0	0	0	0	0	0	0	0	0	1	0	6	0	0	0	0	0	0	0	0	0	0	0	0	0	0	0	1	0	0	0	0	0	0
OTU_1728	0	0	0	0	0	0	0	0	0	0	2	0	0	0	0	0	0	0	0	0	0	0	0	0	0	0	0	0	0	0	0	0	0	0	0	0	0	0	0	0	0	0	7	0	0	0	0	0	0
OTU_1729	0	0	0	0	1	0	0	0	0	0	0	0	0	2	5	1	0	0	4	2	0	0	0	0	0	0	0	5	0	0	1	0	0	0	1	0	1	0	1	0	0	2	0	0	0	3	29	1	0
OTU_1730	0	0	0	2	0	0	0	1	0	0	0	0	0	0	0	0	0	0	0	0	0	0	0	0	0	0	0	0	0	0	0	0	0	0	1	0	5	3	0	0	0	0	0	0	3	0	3	0	0
OTU_1731	0	0	0	0	0	0	0	0	0	0	0	0	0	0	0	0	0	0	0	0	1	0	0	0	5	0	0	0	0	0	0	0	0	0	0	0	0	0	0	0	2	0	0	0	1	0	0	0	0
OTU_1732	0	0	0	0	0	0	0	0	0	0	3	0	0	0	0	0	0	0	0	0	0	0	0	0	1	0	0	0	0	0	0	0	0	0	0	0	0	0	0	0	0	0	7	0	0	0	0	0	0
OTU_1733	0	0	0	0	0	0	0	0	0	0	0	0	0	0	0	0	0	0	0	0	4	0	0	0	0	0	0	0	0	0	0	0	0	0	0	0	0	0	0	0	0	0	0	0	0	0	0	0	0
OTU_1734	0	0	0	0	0	0	0	0	0	0	0	0	0	0	0	0	0	0	0	0	0	0	0	3	0	0	0	0	0	0	0	0	0	0	0	0	0	0	0	0	0	0	0	0	0	0	0	0	0
OTU_1735	0	0	0	0	0	0	0	0	0	0	0	0	0	0	0	0	0	0	0	0	0	0	0	0	0	0	1	0	0	0	0	0	0	0	0	0	0	0	0	0	0	0	0	0	0	0	0	0	0
OTU_1736	0	1	3	0	0	0	0	0	0	0	0	0	0	0	0	0	0	0	0	0	0	1	0	1	0	0	0	0	0	0	0	0	0	1	1	0	0	0	0	1	0	0	0	0	0	0	0	0	1
OTU_1737	0	0	0	0	0	0	0	0	0	0	0	0	0	0	0	0	0	0	0	0	0	0	0	0	4	1	0	0	0	0	0	0	0	0	0	0	0	0	0	0	0	0	3	0	0	0	0	0	0
OTU_1738	0	0	0	0	0	0	0	0	0	0	0	0	0	0	0	0	1	0	0	3	0	0	0	0	0	0	0	0	0	0	0	1	0	0	0	0	0	0	0	0	0	1	0	2	0	0	0	0	0
OTU_1739	0	0	3	0	0	0	0	0	1	0	3	1	0	0	0	0	0	0	0	0	1	0	0	0	5	1	2	0	0	0	0	0	0	0	1	0	0	0	0	0	0	1	8	0	1	0	0	0	0
OTU_1740	0	0	0	0	0	0	0	0	0	0	4	0	1	0	0	0	0	0	0	0	0	0	0	0	0	1	3	0	0	0	0	0	0	0	0	0	0	0	0	0	0	0	7	0	0	0	0	0	0
OTU_1741	0	0	0	0	0	0	0	4	0	0	0	0	5	0	0	0	0	0	0	0	0	0	0	1	0	0	0	0	0	0	0	0	0	0	0	0	0	0	0	0	0	0	0	0	25	0	0	0	0
OTU_1742	0	0	0	0	0	0	0	0	6	0	0	0	0	0	0	0	0	0	0	0	0	0	0	0	0	0	0	0	0	0	0	0	0	0	0	0	0	0	0	0	11	0	0	0	0	0	0	0	0
OTU_1743	0	0	0	0	0	0	0	0	0	0	0	0	0	0	0	0	0	0	0	0	0	0	0	0	7	7	1	0	0	0	0	0	0	0	0	0	0	0	0	0	0	0	1	0	0	0	0	0	0
OTU_1744	0	0	0	0	0	0	0	0	0	0	2	0	0	0	0	0	0	0	0	0	0	0	0	0	1	0	2	0	0	0	0	0	0	0	0	0	0	0	0	0	0	0	7	0	0	0	0	0	0
OTU_1745	0	0	0	0	0	0	0	0	3	0	0	0	0	0	0	0	0	0	0	0	5	0	0	0	0	0	0	0	0	0	0	0	0	0	0	0	0	0	0	0	9	0	0	0	0	0	0	0	0
OTU_1746	0	0	0	0	0	0	0	0	0	0	0	0	0	0	0	0	0	0	0	0	0	0	0	0	5	1	0	0	0	0	0	0	0	0	0	0	0	0	0	0	0	0	4	0	0	0	0	0	0
OTU_1747	0	0	0	0	0	0	0	0	0	0	0	0	0	0	0	0	0	0	0	0	2	0	0	0	0	0	0	0	0	0	0	0	0	0	0	0	0	0	0	0	1	0	0	0	0	0	0	0	0
OTU_1748	0	0	0	0	0	0	0	0	0	0	1	0	0	0	0	0	0	0	0	0	0	0	0	0	0	1	1	0	0	0	0	0	0	0	0	0	0	0	0	0	0	0	2	0	0	0	0	0	0
OTU_1749	0	0	0	0	0	0	0	3	0	0	0	0	0	0	0	0	0	0	0	0	0	1	0	0	0	0	0	0	0	0	0	0	0	0	0	0	0	0	0	0	0	0	0	0	0	0	0	0	0
OTU_1750	0	0	0	0	0	0	0	0	0	0	0	0	0	0	0	0	0	0	0	0	0	0	0	0	2	0	0	0	0	0	0	0	0	0	0	0	0	0	0	0	0	0	3	0	0	0	0	0	0
OTU_1751	0	0	0	4	0	0	0	0	0	0	0	0	0	0	0	0	0	0	0	0	0	0	0	0	0	0	0	0	0	0	0	0	0	2	0	0	6	0	4	0	0	0	0	0	1	0	0	0	0
OTU_1752	0	0	0	0	0	0	0	0	0	0	0	1	0	0	0	0	0	0	0	0	0	0	0	0	0	0	0	0	0	0	0	0	0	0	0	0	0	0	0	0	0	0	0	9	0	0	0	0	0
OTU_1753	0	0	0	0	0	0	0	0	0	0	9	0	0	0	0	0	0	0	0	0	0	0	0	0	1	1	4	0	0	0	0	0	0	0	0	0	0	0	0	0	0	0	17	0	0	0	0	0	0
OTU_1754	0	0	0	0	0	0	0	17	0	0	3	0	0	0	1	0	0	1	0	0	0	0	0	0	6	2	2	0	0	0	0	0	0	0	0	0	0	0	0	0	0	0	6	0	0	0	2	0	1
OTU_1755	0	0	0	0	0	0	0	1	0	0	0	0	0	0	0	0	0	0	0	0	0	0	0	0	4	1	1	0	0	0	0	0	0	0	0	0	0	0	0	0	0	0	1	0	0	0	0	0	0
OTU_1756	0	0	0	0	0	0	0	0	6	0	0	0	0	0	0	0	0	0	0	0	0	0	0	0	0	0	0	0	0	0	0	0	0	0	0	0	0	0	0	0	10	0	0	0	0	0	0	0	0
OTU_1757	0	0	0	0	0	0	0	0	1	0	1	0	0	0	0	0	0	0	0	0	0	0	0	0	1	1	3	0	0	0	0	0	0	0	0	0	0	0	0	0	4	0	1	0	0	0	0	0	0
OTU_1758	0	0	0	0	0	0	0	1	0	2	0	0	0	0	0	0	0	0	0	0	0	0	0	0	0	0	0	0	1	0	0	0	0	0	0	0	0	0	0	0	0	9	0	0	1	0	0	0	2
OTU_1759	0	0	0	0	0	0	0	0	0	0	0	0	0	0	0	0	0	0	0	0	0	0	0	0	0	0	0	0	0	0	0	0	0	0	0	0	0	0	0	0	0	0	0	0	0	0	0	0	0
OTU_1760	0	0	0	0	0	0	0	0	0	0	0	0	0	0	0	0	0	0	0	0	0	0	0	0	0	3	0	0	0	0	0	0	0	0	0	0	0	0	0	0	0	0	0	0	0	0	0	0	0
OTU_1761	0	0	0	0	0	0	0	0	0	0	0	0	0	0	0	0	0	0	0	0	0	0	0	0	0	3	1	0	0	0	0	0	0	0	0	0	0	0	0	0	0	0	0	0	0	0	0	0	0
OTU_1762	0	0	0	0	0	0	0	0	0	0	0	0	0	0	0	0	0	0	0	0	0	0	0	0	1	0	0	0	0	0	0	0	0	0	0	0	0	0	2	1	0	0	0	1	0	0	0	0	0
OTU_1763	0	0	0	0	0	0	0	0	0	0	1	0	0	0	0	0	0	0	0	0	0	0	0	0	1	0	0	0	0	0	0	0	0	0	0	0	0	0	0	0	0	0	6	0	0	0	0	0	0
OTU_1764	0	0	0	0	0	0	0	0	0	0	2	0	0	0	0	0	0	0	0	0	0	0	0	0	0	0	0	0	0	0	0	0	0	0	0	0	0	0	0	0	0	0	9	0	0	0	0	0	0
OTU_1765	0	1	0	0	0	0	0	0	0	0	0	0	0	0	0	0	0	0	0	0	0	0	0	0	0	0	0	0	0	0	0	0	0	0	0	0	0	0	0	1	0	0	0	0	0	0	0	0	0
OTU_1766	0	0	0	0	0	0	0	1	0	0	0	0	0	0	0	0	0	0	0	0	0	0	0	0	0	0	0	0	2	0	0	0	0	0	0	0	0	0	0	0	0	0	0	0	0	0	0	0	4
OTU_1767	0	0	0	0	0	0	0	0	0	0	0	0	0	0	0	0	0	0	0	0	0	0	0	0	0	0	0	0	0	0	0	0	0	0	0	0	0	0	0	0	2	0	0	0	0	0	0	0	0
OTU_1768	0	0	0	0	0	0	1	2	0	0	0	0	1	0	0	0	0	0	0	0	0	0	0	0	0	0	0	0	2	1	1	0	0	0	0	0	0	0	0	2	0	3	0	0	6	0	0	0	1
OTU_1769	0	0	0	0	0	0	0	0	0	0	0	0	0	0	0	0	0	0	0	0	0	0	0	0	0	0	0	0	0	0	2	0	0	0	0	0	0	0	0	0	0	0	0	0	0	0	0	0	0
OTU_1770	0	3	0	1	0	0	3	17	0	1	0	1	0	0	2	0	0	1	0	0	2	3	0	1	0	4	0	0	1	10	5	0	2	10	12	5	4	4	0	4	0	5	1	0	0	1	10	0	3
OTU_1771	0	0	0	0	0	0	0	0	0	0	1	0	0	0	0	0	0	0	0	0	0	0	0	0	4	1	1	0	0	0	0	0	0	0	0	0	0	0	0	0	0	0	5	0	0	0	0	0	0
OTU_1772	0	0	0	0	0	0	0	0	0	0	2	0	0	0	0	0	0	0	0	0	8	0	0	0	0	1	1	0	0	0	0	0	0	0	0	0	0	0	0	0	0	0	2	0	0	0	0	0	0
OTU_1773	0	0	0	0	0	0	0	0	0	0	2	0	0	0	0	0	0	0	0	0	0	0	0	0	8	1	1	0	0	0	0	0	0	0	0	0	0	0	0	0	0	0	3	0	0	0	0	0	0
OTU_1774	0	0	0	0	0	0	0	0	0	0	11	0	0	0	0	0	0	0	0	0	0	0	0	0	0	0	0	0	0	0	0	0	0	0	0	0	0	0	0	0	0	0	7	0	0	0	0	0	0
OTU_1775	0	0	0	0	0	0	0	0	0	0	0	0	2	0	0	0	0	0	0	0	0	0	0	0	0	0	0	0	0	0	0	0	0	0	0	0	0	0	0	0	0	0	0	0	8	0	0	0	0
OTU_1776	0	0	0	0	1	0	0	0	0	0	0	0	0	0	0	0	0	0	0	0	0	0	0	0	0	0	0	0	0	0	0	0	0	1	0	0	2	3	2	0	0	0	0	0	0	0	0	0	0
OTU_1777	0	0	0	0	0	0	0	0	0	0	0	0	0	0	0	0	0	0	0	0	0	0	0	0	2	2	1	0	0	0	0	0	0	0	0	0	0	0	0	0	0	0	2	0	0	0	0	0	0
OTU_1778	0	0	0	0	0	0	4	0	0	0	0	0	0	0	0	0	0	0	0	0	0	0	0	0	0	0	0	0	0	0	0	0	0	2	0	0	0	0	0	11	0	0	0	0	0	0	0	0	0
OTU_1779	0	0	0	0	0	0	0	0	0	0	3	0	0	0	0	0	0	0	0	0	0	0	0	0	2	2	3	0	0	0	0	0	0	0	0	0	0	0	0	0	0	0	4	0	0	0	0	0	0
OTU_1780	0	0	0	0	0	0	0	0	0	0	4	0	0	0	0	0	0	0	0	0	0	0	0	0	0	0	1	0	0	0	0	0	1	0	0	0	0	0	0	0	0	0	7	0	0	0	0	0	0
OTU_1781	0	0	0	0	0	0	0	0	0	0	0	0	0	0	0	0	0	0	0	0	8	0	0	0	3	0	0	0	0	0	0	0	0	0	0	0	0	0	0	0	0	0	0	0	0	0	0	0	0
OTU_1782	0	0	0	0	0	0	0	0	1	0	0	0	0	0	0	0	0	0	0	0	0	0	0	0	1	0	5	0	0	0	0	0	0	0	0	0	0	0	0	0	0	0	4	0	0	0	0	0	0
OTU_1783	0	0	0	0	0	0	0	9	0	0	0	0	0	0	0	0	0	0	0	0	0	0	0	0	0	0	0	0	0	0	0	0	0	0	0	0	0	0	0	0	0	0	0	0	0	0	0	0	0
OTU_1784	0	0	0	0	0	0	0	0	0	0	1	0	0	0	0	0	0	0	0	0	0	0	0	0	0	0	0	0	0	0	0	0	0	0	0	0	0	0	0	0	1	0	0	0	0	0	0	0	0
OTU_1785	0	0	0	0	0	0	0	0	0	0	0	0	0	0	0	0	0	0	0	0	0	0	0	0	0	3	0	0	0	0	0	0	0	0	0	0	0	0	0	0	0	0	0	0	0	0	0	0	0
OTU_1786	0	0	0	0	0	0	0	0	0	0	7	0	0	0	0	0	0	0	0	0	0	0	0	0	4	1	5	0	0	0	0	0	0	0	0	0	0	0	0	0	0	0	15	0	0	0	0	0	0
OTU_1787	0	0	0	0	0	0	0	0	0	1	1	0	0	0	0	1	0	3	0	0	0	0	0	0	0	0	0	0	0	0	0	0	0	0	0	1	0	0	0	0	0	3	0	0	4	0	0	0	15
OTU_1788	0	0	0	1	1	0	1	0	0	0	0	0	0	0	0	0	0	0	0	0	0	0	0	0	0	0	0	0	0	0	0	0	0	0	1	1	2	2	3	0	0	0	0	1	0	0	0	1	0
OTU_1789	0	0	0	0	0	0	0	0	3	0	0	0	0	0	0	0	0	0	0	0	0	0	0	0	0	0	0	0	0	0	0	0	0	0	0	0	0	0	0	0	5	0	0	0	0	0	0	0	0
OTU_1790	0	0	0	0	0	0	0	0	0	0	8	0	0	0	0	0	0	0	0	0	0	0	0	0	0	0	0	0	0	0	0	0	0	0	0	0	0	0	0	0	0	0	14	0	0	0	0	0	0
OTU_1791	0	0	0	0	0	0	0	0	0	0	0	0	0	0	0	0	0	0	0	0	0	0	0	0	6	0	0	0	0	0	0	0	0	0	0	0	0	0	0	0	0	0	0	0	0	0	0	0	0
OTU_1792	0	1	0	0	0	0	0	0	0	0	0	0	0	0	0	0	0	0	0	0	0	0	0	0	0	0	0	0	0	0	0	0	0	0	10	0	0	0	0	0	0	0	0	0	0	0	0	0	0
OTU_1793	0	0	0	0	0	0	0	0	0	0	2	0	0	0	0	0	0	0	0	0	41	0	0	0	0	0	0	0	0	0	0	0	0	0	0	0	0	0	0	0	0	0	8	0	0	0	0	0	0
OTU_1794	0	0	0	0	0	0	0	3	0	0	0	0	0	0	0	0	0	0	0	0	0	0	0	0	0	0	0	0	1	0	0	0	0	0	0	0	0	0	0	0	0	0	0	0	2	0	0	0	0
OTU_1795	0	0	0	0	0	0	0	0	2	0	5	0	0	0	0	0	0	0	0	0	0	0	0	0	1	3	7	0	0	0	0	0	1	0	0	0	0	0	0	0	1	0	9	0	0	0	0	0	0
OTU_1796	0	0	0	0	0	0	0	0	0	1	0	0	0	0	0	0	0	0	0	0	4	0	0	0	0	1	0	0	0	0	0	0	0	0	0	0	0	0	0	0	0	2	0	0	0	0	0	0	0
OTU_1797	0	0	0	0	0	0	0	2	0	1	0	0	0	0	1	0	1	0	0	0	0	0	0	0	0	0	0	0	0	0	3	0	0	0	0	1	0	0	0	0	0	0	0	1	0	0	0	0	5
OTU_1798	0	0	0	0	0	0	0	0	1	0	0	0	0	0	0	0	0	0	0	0	6	0	0	0	6	1	0	0	0	0	0	0	0	0	0	0	0	0	0	0	3	0	4	0	0	0	0	0	0
OTU_1799	0	0	0	0	0	0	0	0	0	0	2	0	0	0	0	0	0	0	0	0	1	0	0	0	7	1	1	0	0	0	0	0	0	0	0	0	0	0	0	0	0	0	3	0	0	0	0	0	0
OTU_1800	0	0	0	0	0	0	0	0	0	0	0	0	0	0	0	0	0	0	0	0	0	0	0	0	1	1	0	0	0	0	0	0	0	0	0	0	0	0	0	0	0	0	0	0	0	0	0	0	0
OTU_1801	0	0	0	0	0	0	0	0	0	0	0	0	0	0	0	0	0	0	0	0	0	0	0	0	0	3	0	0	0	0	0	0	0	0	0	0	0	0	0	0	0	0	0	0	0	0	0	0	0
OTU_1802	0	0	0	0	0	0	0	0	0	0	2	0	0	0	0	0	0	0	0	0	0	0	0	0	1	0	0	0	0	0	0	0	0	0	0	0	0	0	0	0	0	0	8	0	0	0	0	0	0
OTU_1803	0	0	0	0	0	0	0	0	0	0	1	0	0	0	0	0	0	0	0	0	0	0	0	0	0	1	1	0	0	0	0	0	0	0	0	0	0	0	0	0	0	0	2	0	0	0	0	0	0
OTU_1804	0	0	0	0	0	0	0	6	0	0	0	0	4	0	0	0	0	0	0	0	0	0	0	0	0	0	0	0	5	9	0	0	0	0	0	0	0	0	0	0	0	0	0	0	26	0	0	0	0
OTU_1805	0	0	1	0	0	0	0	2	0	0	2	0	0	0	0	0	1	0	0	0	0	2	1	0	1	0	4	0	0	0	4	0	0	0	0	1	0	0	0	0	0	0	9	1	0	0	0	1	0
OTU_1806	0	0	0	0	0	0	0	0	0	0	1	0	0	0	0	0	0	0	0	0	0	0	0	0	0	1	1	0	0	0	0	0	0	0	0	0	0	0	0	0	0	0	7	0	0	0	0	0	0
OTU_1807	0	0	0	0	0	0	0	0	1	0	0	0	0	0	0	0	0	0	0	0	0	0	0	0	1	0	1	0	0	0	0	0	0	0	0	0	0	0	0	0	0	0	0	0	0	0	0	0	0
OTU_1808	0	0	0	0	0	0	0	0	0	0	0	0	0	0	0	0	0	0	0	0	0	0	0	0	0	1	0	0	0	0	0	0	0	0	0	0	0	0	0	0	0	0	7	0	0	0	0	0	0
OTU_1809	0	0	0	0	0	0	0	0	0	0	0	0	0	0	0	0	0	0	0	0	0	0	0	0	1	3	0	0	0	0	0	0	0	0	0	0	0	0	0	0	0	0	0	0	0	0	0	0	0
OTU_1810	0	0	0	0	0	0	0	0	1	0	0	0	0	0	0	0	0	0	0	0	9	0	0	0	0	0	0	0	0	0	0	0	0	0	0	0	0	0	0	0	1	0	0	0	0	0	0	0	0
OTU_1811	0	0	0	0	0	0	0	0	0	0	0	0	0	0	0	0	0	0	0	0	0	0	0	0	1	1	2	0	0	0	0	0	0	0	0	0	0	0	0	0	0	0	0	0	0	0	0	0	0
OTU_1812	0	0	0	0	0	0	0	0	0	0	3	0	0	0	0	0	0	0	0	0	0	0	0	0	0	0	3	0	0	0	0	0	0	0	0	0	0	0	0	0	0	0	5	0	0	0	0	0	0
OTU_1813	0	0	0	0	0	0	0	0	4	1	0	0	0	0	0	0	0	0	0	0	2	0	0	0	0	0	0	0	0	0	0	0	0	0	0	0	0	0	0	0	7	0	0	0	0	0	0	0	0
OTU_1814	0	0	0	0	0	0	0	0	0	0	0	0	0	0	0	2	0	0	0	1	0	0	0	0	0	0	0	0	0	0	0	0	0	0	0	0	0	0	0	0	0	0	0	0	0	1	0	1	0
OTU_1815	0	1	0	0	0	0	0	0	0	3	0	0	0	0	0	0	0	0	0	0	0	0	0	0	0	1	0	0	0	1	0	0	0	1	6	1	0	0	0	0	0	0	0	0	0	0	1	0	0
OTU_1816	0	0	0	0	0	0	0	0	0	0	0	0	0	0	0	0	0	0	0	0	0	0	0	0	6	0	5	0	0	0	0	0	0	0	0	0	0	0	0	0	0	0	4	0	0	0	0	0	0
OTU_1817	0	5	1	17	9	0	11	8	0	1	0	12	0	7	3	16	48	3	15	15	0	0	3	1	0	0	0	14	1	4	0	0	0	0	0	1	12	3	12	5	0	1	0	22	0	10	13	3	5
OTU_1818	0	0	0	0	0	0	0	0	0	0	0	0	0	0	0	0	0	0	0	0	0	0	0	0	0	0	0	0	0	0	0	0	0	0	0	0	0	0	0	0	0	0	0	0	0	0	0	0	0
OTU_1819	0	0	0	0	0	0	0	0	0	0	4	0	0	0	0	0	0	0	0	0	0	0	0	0	0	6	6	0	0	0	0	0	0	0	0	0	0	0	0	0	0	0	6	0	0	0	0	0	0
OTU_1820	0	2	0	0	0	0	0	0	0	0	0	0	0	0	0	0	0	0	0	0	0	1	0	0	0	0	0	0	0	1	1	0	0	1	5	0	0	0	0	0	0	0	0	0	0	0	0	0	0
OTU_1821	0	0	0	0	0	0	0	0	0	0	2	0	0	0	0	0	0	0	0	0	0	0	0	0	1	1	0	0	0	0	0	0	0	0	0	0	0	0	0	0	0	0	6	0	0	0	0	0	0
OTU_1822	0	0	0	0	0	0	0	0	0	0	0	0	0	0	0	0	0	0	0	0	0	0	0	0	0	1	1	0	0	0	0	0	0	0	0	0	0	0	0	0	0	0	3	0	0	0	0	0	0
OTU_1823	0	0	0	0	0	0	0	4	0	0	2	0	0	0	0	0	1	0	0	0	0	0	0	0	1	4	3	0	0	2	0	0	0	0	0	0	0	0	0	0	0	1	6	0	0	0	0	0	0
OTU_1824	0	0	0	0	0	0	0	0	0	0	10	0	0	0	0	0	0	0	0	0	0	0	0	0	4	1	0	0	0	0	0	0	0	0	0	0	0	0	0	0	0	1	18	0	0	0	0	0	0
OTU_1825	0	0	0	0	0	0	0	0	0	0	1	0	0	0	0	0	0	0	0	0	0	0	0	0	0	0	4	0	0	0	0	0	0	0	0	0	0	0	0	0	0	0	3	0	0	0	0	0	0
OTU_1826	0	0	0	0	0	0	0	0	3	0	1	0	0	0	0	0	0	0	0	0	1	0	0	0	0	0	0	0	0	0	0	0	0	0	0	0	0	0	0	0	5	0	0	0	0	0	0	0	0
OTU_1827	0	0	0	0	0	0	0	0	0	0	3	0	0	0	0	0	0	0	0	0	0	0	0	0	0	4	1	0	0	0	0	0	0	0	0	0	0	0	0	0	0	0	7	0	0	0	0	0	0
OTU_1828	0	0	0	0	0	0	0	0	0	0	2	0	0	0	0	0	0	0	0	0	0	0	0	0	5	2	3	0	0	0	0	0	0	0	0	0	0	0	0	0	0	0	4	0	0	0	0	0	0
OTU_1829	0	0	0	0	0	0	0	2	0	0	0	0	0	0	0	0	0	0	0	0	4	0	0	0	0	0	0	0	0	0	0	0	0	0	0	0	0	0	0	0	0	0	0	0	0	0	0	0	0
OTU_1830	0	0	0	0	0	0	0	0	0	0	0	0	0	0	0	0	0	0	0	0	0	0	0	0	6	4	0	0	0	0	0	0	0	0	0	0	0	0	0	0	0	0	0	0	0	0	1	0	0
OTU_1831	0	0	0	0	0	0	0	7	0	0	0	0	0	0	0	0	0	0	0	0	0	0	0	0	0	0	0	0	0	0	0	0	0	0	0	0	0	0	0	0	0	0	0	0	0	0	0	0	0
OTU_1832	0	3	0	0	0	0	0	3	0	0	0	0	0	0	0	0	0	0	0	0	0	0	0	0	0	0	0	0	1	0	0	0	0	5	4	0	0	2	0	0	0	0	0	0	0	0	0	0	0
OTU_1833	0	1	1	0	0	0	0	0	0	0	0	0	0	0	0	0	0	0	0	0	0	1	0	0	0	0	0	0	0	0	0	0	0	0	4	2	0	0	0	0	0	1	0	0	0	0	0	0	1
OTU_1834	0	0	0	0	0	0	0	0	0	2	0	0	0	1	3	2	0	0	2	0	0	0	0	0	0	0	0	2	0	0	0	0	0	0	0	0	0	0	0	0	0	8	0	4	0	2	16	1	0
OTU_1835	0	0	0	0	0	0	0	1	0	3	0	0	1	0	0	0	0	0	0	0	0	1	0	3	0	0	0	0	0	0	3	0	0	0	0	0	0	0	0	0	0	10	0	0	2	0	0	0	0
OTU_1836	0	1	0	0	0	0	2	0	0	0	0	2	0	0	0	0	0	0	0	0	0	0	0	0	0	0	0	0	0	0	0	0	0	0	0	0	0	0	0	12	0	4	0	1	0	0	0	0	0
OTU_1837	0	0	0	0	0	0	0	3	0	0	0	0	0	0	0	0	0	0	0	0	0	0	0	0	2	1	0	0	0	1	0	0	0	0	0	0	0	0	0	0	0	2	0	0	0	1	1	0	6
OTU_1838	0	0	0	0	0	0	0	0	0	0	0	0	4	0	0	0	0	0	0	0	0	0	0	0	0	0	0	0	0	0	0	0	0	0	0	0	0	0	0	0	0	0	0	0	7	0	0	0	0
OTU_1839	0	0	0	0	0	0	0	0	0	2	0	0	0	0	0	0	0	0	0	0	0	0	0	0	0	0	0	0	0	0	0	0	0	0	0	0	0	0	0	0	0	8	0	0	0	0	0	0	0
OTU_1840	0	0	0	0	0	0	0	0	0	0	0	0	0	0	0	0	0	0	0	0	0	0	0	0	0	0	0	0	0	0	0	0	0	12	4	0	0	0	0	0	0	0	0	0	0	0	0	0	0
OTU_1841	0	0	0	0	0	0	0	3	0	0	0	0	0	0	0	0	0	0	0	0	0	0	0	0	0	0	0	0	1	3	0	0	0	0	0	0	0	0	0	0	0	0	0	0	0	0	0	0	0
OTU_1842	0	0	0	0	0	0	0	3	0	0	0	0	0	0	0	0	0	1	0	0	0	0	0	0	0	0	0	0	0	0	1	2	0	0	0	0	0	0	0	0	0	0	0	0	1	0	0	0	6
OTU_1843	0	0	1	0	0	0	0	0	0	0	0	0	0	1	0	2	0	0	0	1	0	0	0	0	0	0	0	0	0	0	0	0	0	2	0	2	0	0	0	0	0	0	0	1	0	5	3	7	0
OTU_1844	0	2	9	25	19	0	2	3	0	6	1	3	0	3	16	2	21	5	3	9	0	5	1	1	0	0	0	0	0	2	5	2	0	29	7	43	106	69	34	4	0	15	0	15	13	11	50	10	20
OTU_1845	0	0	1	0	1	0	2	0	0	0	0	0	0	0	0	0	0	0	0	1	0	0	0	0	0	0	0	0	0	0	0	0	0	2	0	0	0	1	0	3	0	0	0	0	0	1	2	1	0
OTU_1846	0	0	0	0	0	0	0	0	0	1	0	0	0	0	0	0	0	0	0	0	0	0	0	0	0	0	0	0	0	1	0	0	0	0	0	0	0	0	0	0	0	1	0	7	0	0	0	0	0
OTU_1847	0	1	0	0	2	0	0	0	0	0	0	2	0	0	0	1	7	0	0	0	0	0	0	0	0	0	0	1	0	0	0	0	0	0	1	0	4	7	4	0	0	0	0	11	0	2	1	0	0
OTU_1848	0	1	0	0	0	0	0	0	0	0	0	0	0	0	0	0	0	0	0	0	0	0	0	0	0	0	0	0	0	0	0	2	0	5	1	0	0	0	0	0	0	0	0	1	0	0	0	0	0
OTU_1849	0	0	0	0	0	0	0	1	0	0	0	0	0	0	0	0	0	2	0	0	0	0	0	0	0	0	0	0	2	0	0	0	0	0	0	0	0	0	0	0	0	0	0	0	0	0	0	0	3
OTU_1850	0	0	0	0	0	0	0	1	0	0	0	0	2	0	0	0	0	0	0	0	0	0	0	0	0	0	0	0	2	0	0	0	0	0	0	0	0	0	0	0	0	0	0	0	9	0	0	0	1
OTU_1851	0	0	0	0	0	0	0	0	0	0	0	0	0	0	0	0	0	0	0	0	0	0	0	0	0	0	0	0	0	5	0	0	0	0	0	0	0	0	0	0	0	0	0	0	0	0	0	0	0
OTU_1852	0	0	0	1	0	0	2	0	0	0	0	5	0	0	1	1	0	0	0	1	3	0	0	0	0	0	0	0	0	0	0	0	0	0	0	2	6	3	0	5	0	0	0	8	0	6	1	0	0
OTU_1853	0	0	0	0	0	0	0	0	0	0	0	0	0	0	0	0	0	0	0	0	0	0	0	0	0	0	0	0	4	0	0	0	0	0	0	0	0	0	0	0	0	7	0	0	0	0	0	0	0
OTU_1854	1	1	0	1	2	0	2	7	0	0	0	6	0	4	3	2	8	2	8	6	0	0	1	1	0	0	0	9	0	3	2	0	0	3	0	1	7	8	17	10	0	4	0	20	0	12	6	5	1
OTU_1855	0	0	0	0	0	0	0	0	0	0	1	0	0	0	0	0	0	0	0	0	0	0	0	0	7	0	0	0	0	0	0	0	0	0	0	0	0	0	0	0	0	0	1	0	0	0	0	0	0
OTU_1856	0	0	0	0	0	0	0	0	0	0	0	0	0	0	0	0	0	0	0	0	0	0	0	0	0	0	0	0	0	0	0	0	0	0	0	0	0	0	0	0	0	2	0	0	6	0	0	0	0
OTU_1857	0	1	0	0	0	0	0	0	0	2	0	0	0	0	0	0	4	0	0	0	0	8	3	0	6	0	0	0	1	3	1	0	0	0	5	0	0	0	0	0	0	23	0	1	0	2	2	0	10
OTU_1858	0	0	0	0	0	0	0	0	0	0	0	0	0	0	0	0	0	0	0	0	0	0	0	0	0	1	0	0	0	0	0	0	0	0	0	0	0	0	0	0	0	0	1	0	0	0	0	0	0
OTU_1859	0	1	0	0	0	0	0	51	0	3	0	0	8	0	0	0	0	0	0	0	0	1	18	13	0	0	0	2	28	27	0	0	0	2	0	0	0	0	0	9	0	30	0	1	53	0	0	0	15
OTU_1860	0	0	0	0	0	0	0	0	0	0	0	0	0	0	0	0	0	0	0	0	0	0	0	0	0	0	3	0	0	0	0	0	0	0	0	0	0	0	0	0	0	0	0	0	0	0	0	0	0
OTU_1861	0	5	0	0	0	0	0	0	0	1	0	0	0	0	0	0	0	0	0	0	0	0	0	0	0	0	0	0	0	0	0	0	0	0	5	0	0	0	0	0	0	1	0	0	0	0	0	0	0
OTU_1862	0	0	0	0	0	0	0	0	0	0	0	0	0	0	0	0	0	0	0	0	0	0	0	0	2	3	3	0	0	0	0	0	0	0	0	0	0	0	0	0	0	0	0	0	0	0	0	0	0
OTU_1863	0	0	0	0	0	0	0	0	0	0	3	0	0	0	0	0	0	0	0	0	0	0	0	0	0	0	0	0	0	0	0	0	0	0	0	0	0	0	0	0	0	0	4	0	0	0	0	0	0
OTU_1864	0	0	0	0	0	0	0	0	0	0	0	0	0	0	0	0	0	0	0	0	0	0	0	0	0	0	1	0	0	0	0	0	0	0	0	0	0	0	0	0	0	0	0	0	0	0	0	0	0
OTU_1865	0	0	0	0	0	0	0	0	0	0	0	0	0	0	0	0	0	0	0	0	0	0	0	0	0	0	0	0	0	0	0	0	0	0	1	0	0	0	0	0	0	0	0	0	0	0	0	0	0
OTU_1866	0	0	0	0	0	0	1	2	0	0	0	0	0	1	0	1	1	2	0	0	0	0	1	0	0	0	0	0	1	0	0	2	0	0	0	0	0	0	0	0	0	6	0	0	0	1	1	3	4
OTU_1867	0	1	0	1	1	0	0	6	0	0	0	0	0	0	0	0	0	0	0	0	0	2	0	0	0	0	0	0	0	0	0	0	0	0	0	0	0	4	8	0	0	0	0	0	0	0	0	0	1
OTU_1868	0	0	0	0	0	0	0	0	0	0	0	0	0	0	0	0	0	0	0	0	0	0	0	0	0	0	0	0	0	0	0	0	1	0	0	0	0	0	0	0	0	0	0	0	0	0	0	0	0
OTU_1869	0	0	0	0	0	0	0	0	0	0	0	0	0	0	0	0	0	0	0	0	0	0	0	0	6	1	0	0	0	0	0	0	0	0	0	0	0	0	0	0	0	0	0	0	0	0	0	0	0
OTU_1870	0	0	0	0	0	0	0	0	0	0	0	0	0	0	0	0	0	0	0	0	0	2	0	0	0	0	0	0	0	0	0	0	0	0	0	0	0	0	0	0	0	0	0	0	0	0	0	0	0
OTU_1871	0	0	0	0	0	0	0	5	0	0	0	0	0	0	0	0	0	0	0	0	0	0	4	0	0	0	1	0	0	7	0	0	0	0	0	1	0	1	1	0	0	2	0	0	0	0	0	0	0
OTU_1872	0	0	0	0	0	0	0	0	0	0	0	0	0	0	0	0	0	0	0	0	0	0	0	0	0	0	0	0	0	0	1	1	0	0	0	8	0	0	0	0	0	0	0	0	0	0	0	0	0
OTU_1873	0	0	0	0	0	0	0	0	0	1	0	0	0	0	0	0	0	0	0	0	0	2	0	0	0	0	0	0	1	0	0	0	0	0	0	0	0	0	0	2	0	3	0	0	0	0	0	0	0
OTU_1874	0	0	0	0	0	0	0	0	0	0	1	0	0	0	0	0	0	0	0	0	0	0	0	0	1	4	10	0	0	0	0	0	0	0	0	0	0	0	0	0	0	0	11	0	0	0	0	0	0
OTU_1875	0	0	0	0	0	0	0	0	0	0	0	0	2	0	0	0	0	0	0	0	0	0	2	0	0	0	0	1	0	0	0	0	0	0	0	0	0	0	0	0	0	1	0	0	8	0	0	0	7
OTU_1876	0	0	0	0	0	0	0	0	0	0	3	0	0	0	0	0	0	0	0	0	0	0	0	0	0	0	0	0	0	0	0	0	0	0	0	0	0	0	0	0	0	0	3	0	0	0	0	0	0
OTU_1877	0	0	0	0	0	0	0	0	0	0	0	0	0	0	0	0	0	0	0	0	0	0	0	0	1	6	2	0	0	0	0	0	0	0	0	0	0	0	0	0	0	0	0	0	0	0	0	0	0
OTU_1878	0	0	0	0	0	0	0	0	0	0	0	0	0	0	0	0	0	0	0	0	0	0	0	0	0	0	0	0	0	0	0	3	0	0	0	2	0	0	0	0	0	0	0	0	0	0	0	0	1
OTU_1879	0	0	0	0	0	0	0	0	0	0	1	0	0	0	0	0	0	0	0	0	0	0	0	0	0	2	1	0	0	0	0	0	0	0	0	0	0	0	0	0	0	0	1	0	0	0	0	0	0
OTU_1880	0	0	0	0	0	0	0	0	1	0	0	0	0	0	0	0	0	0	0	0	0	0	0	0	0	0	0	0	0	0	0	0	0	0	0	0	0	0	0	0	6	0	0	0	0	0	0	0	0
OTU_1881	0	0	0	0	0	0	0	0	0	0	0	0	0	0	0	0	0	0	0	0	0	0	0	0	0	0	0	0	1	0	0	0	0	0	0	0	0	0	0	0	3	0	0	0	0	0	0	0	0
OTU_1882	0	0	0	0	0	0	0	0	0	0	0	0	0	1	0	1	0	2	0	0	0	1	0	1	0	0	0	0	0	0	2	0	0	0	0	0	0	0	0	0	0	0	0	0	0	1	0	2	0
OTU_1883	0	0	0	0	0	0	0	2	0	0	4	0	0	0	0	0	0	0	0	0	0	0	0	0	4	0	0	0	0	0	0	0	0	0	1	0	0	0	0	0	0	0	1	0	0	0	0	0	0
OTU_1884	0	0	0	0	0	0	0	3	0	0	0	0	0	0	0	0	0	0	0	0	0	0	0	0	4	0	0	1	0	0	0	0	0	0	0	0	0	0	0	0	0	0	0	0	0	0	0	0	0
OTU_1885	0	0	0	0	0	0	0	0	0	0	0	0	0	0	0	0	0	0	0	0	0	0	0	0	5	1	0	0	0	0	0	0	0	0	0	0	0	0	0	0	0	0	1	0	0	0	0	0	0
OTU_1886	0	0	0	0	0	0	0	0	0	0	0	0	0	0	0	0	0	0	0	0	0	3	0	0	0	0	0	0	0	0	0	0	0	0	0	0	0	0	0	0	0	0	0	0	0	2	0	0	4
OTU_1887	0	0	0	0	0	0	0	0	1	0	1	0	0	0	0	0	0	0	0	0	0	0	0	0	1	0	0	0	0	0	0	0	0	0	0	0	0	0	0	0	1	0	4	0	0	0	0	0	0
OTU_1888	0	0	0	0	0	0	0	0	0	2	1	1	0	0	0	0	0	0	0	0	0	0	0	0	0	0	0	0	0	1	0	0	0	0	0	0	0	0	0	0	0	6	0	1	0	0	0	0	0
OTU_1889	0	0	0	0	0	0	0	0	0	0	0	0	0	0	0	0	0	0	0	0	0	0	0	0	0	0	0	0	0	0	0	0	0	0	0	0	0	0	0	0	0	0	8	0	0	0	0	0	0
OTU_1890	0	0	0	0	0	0	0	0	0	0	0	0	0	0	0	0	0	0	1	0	0	1	0	0	0	0	0	0	0	0	0	1	0	0	0	2	1	0	0	0	0	0	0	1	0	0	0	0	8
OTU_1891	0	0	0	0	0	0	0	0	0	0	6	0	0	0	0	0	0	0	0	0	0	0	0	0	0	0	0	0	0	0	0	0	0	0	0	0	0	0	0	0	0	0	4	0	0	0	0	0	0
OTU_1892	0	0	0	0	0	0	0	0	0	0	1	0	0	0	0	0	0	0	0	0	0	0	0	0	1	4	2	0	0	0	0	0	0	0	0	0	0	0	0	0	0	0	1	0	0	0	0	0	0
OTU_1893	0	0	0	0	0	0	4	0	0	1	0	0	1	0	0	0	0	0	0	0	1	0	0	0	2	0	1	0	0	1	0	0	0	0	0	0	0	0	0	18	0	4	3	0	0	0	0	0	0
OTU_1894	0	0	0	0	0	0	0	0	0	0	0	0	0	0	0	0	0	0	0	0	0	0	0	0	0	0	0	0	0	0	0	0	0	0	0	0	0	0	0	0	0	0	0	0	0	0	0	0	0
OTU_1895	0	0	0	0	0	0	0	0	0	0	0	0	0	0	0	0	0	0	0	0	0	0	0	0	0	1	1	0	0	0	0	0	0	0	0	0	0	0	0	0	0	0	1	0	0	0	0	0	0
OTU_1896	0	0	0	0	0	0	0	0	0	0	2	0	0	0	0	0	0	0	0	0	0	0	0	0	0	0	0	0	0	0	0	0	0	0	0	0	0	0	0	0	0	0	5	0	0	0	0	0	0
OTU_1897	0	1	0	0	0	0	0	4	0	0	0	0	0	1	0	0	0	0	0	0	0	0	0	0	0	0	0	0	0	0	0	0	0	3	3	0	0	0	0	0	0	0	0	0	0	0	1	1	0
OTU_1898	0	0	0	0	0	0	0	0	0	0	3	0	0	0	0	0	1	0	0	0	0	0	0	0	1	0	1	0	0	0	0	0	0	0	0	0	0	0	0	0	0	0	5	0	0	0	0	0	0
OTU_1899	0	0	0	0	0	0	0	0	0	0	0	0	0	0	0	0	0	0	0	0	0	0	0	0	0	0	0	0	0	0	0	0	0	0	0	0	0	0	0	0	0	0	0	0	0	0	0	0	0
OTU_1900	0	1	1	13	6	0	0	2	0	1	0	3	0	3	0	0	0	0	0	0	0	0	1	0	0	0	0	7	0	3	0	1	0	47	13	7	43	42	2	0	0	0	0	12	0	1	0	3	0
OTU_1901	0	0	0	0	0	0	0	0	0	0	0	0	0	0	0	0	0	0	0	0	3	0	0	0	0	0	0	0	0	0	0	0	0	0	0	0	0	0	0	0	0	0	0	0	0	0	0	0	0
OTU_1902	0	0	0	0	0	0	0	0	0	0	4	0	0	0	0	0	0	0	0	0	0	0	0	0	0	1	0	0	0	0	0	0	0	0	0	0	0	0	0	0	0	0	14	0	0	0	0	0	0
OTU_1903	0	0	0	0	0	0	0	0	0	0	1	0	0	0	0	0	0	0	0	0	0	0	0	0	0	1	1	0	0	0	0	0	0	0	0	0	0	0	0	0	0	0	7	0	0	0	0	0	0
OTU_1904	0	0	0	0	0	0	0	0	0	0	0	0	0	0	0	0	0	0	2	1	0	0	0	0	0	0	0	0	0	0	0	0	0	0	0	0	0	0	0	0	0	0	0	1	0	0	0	0	0
OTU_1905	0	0	0	0	0	0	0	0	0	0	0	0	2	0	0	0	0	1	2	3	0	1	0	0	0	0	0	0	0	0	0	0	0	0	0	0	0	0	0	0	1	9	0	0	12	0	1	0	2
OTU_1906	0	0	0	0	0	0	0	0	1	0	0	0	0	0	0	0	0	0	0	0	0	0	0	0	0	0	1	0	0	0	0	0	0	0	0	0	0	0	0	0	7	0	0	0	0	0	0	0	0
OTU_1907	0	0	0	0	0	0	0	0	1	0	0	0	0	0	0	0	0	0	0	0	0	0	0	0	0	0	0	0	0	0	0	0	0	0	0	0	0	0	0	0	8	0	0	0	0	0	0	0	0
OTU_1908	0	0	0	0	0	0	0	0	0	0	0	0	0	0	0	0	0	0	0	0	0	0	0	0	0	3	2	0	0	0	0	0	1	0	0	0	0	0	0	0	0	0	0	0	0	0	0	0	0
OTU_1909	0	0	0	0	0	0	0	0	0	0	0	0	0	0	0	0	0	0	0	0	0	0	0	0	4	3	1	0	0	0	0	0	0	0	0	0	0	0	0	0	0	0	0	0	0	0	0	0	0
OTU_1910	0	0	0	0	0	0	0	0	0	0	0	0	0	0	0	0	0	0	0	0	0	0	0	0	0	0	0	0	0	0	0	0	1	0	0	0	0	0	0	0	0	0	0	0	0	0	0	0	0
OTU_1911	0	0	0	0	0	0	1	0	0	0	0	1	0	0	0	0	0	0	0	0	0	0	0	0	0	0	0	0	3	0	0	0	0	0	1	0	0	0	0	5	0	1	0	0	0	0	1	0	0
OTU_1912	0	0	1	0	0	0	0	1	0	0	0	0	0	0	0	0	0	0	0	0	0	0	0	0	0	0	0	0	0	0	0	0	0	0	0	8	0	0	0	0	0	0	0	0	0	0	0	0	0
OTU_1913	0	0	0	0	0	0	0	3	0	0	0	0	1	0	0	0	0	0	0	0	0	0	0	0	0	0	0	0	0	3	0	0	0	0	0	0	0	0	0	0	0	0	0	0	0	0	0	0	0
OTU_1914	0	0	0	0	0	0	0	0	4	0	0	0	0	0	0	0	0	0	0	0	0	0	0	0	0	0	0	0	0	0	0	0	0	0	0	0	0	0	0	0	5	0	0	0	0	0	0	0	0
OTU_1915	0	0	0	0	0	0	0	0	0	0	0	0	0	0	0	0	0	0	0	0	0	0	0	0	0	0	0	0	0	0	0	0	0	0	0	0	0	0	0	0	8	0	0	0	0	0	0	0	0
OTU_1916	0	0	0	0	0	0	0	0	0	0	1	0	0	0	0	0	0	0	0	0	0	0	0	0	0	1	0	0	0	0	0	0	0	0	0	0	0	0	0	0	0	0	11	0	0	0	0	0	0
OTU_1917	0	0	0	0	0	0	0	0	3	0	2	0	0	0	0	0	0	0	0	0	4	0	0	0	2	0	0	0	0	0	0	0	0	0	0	0	0	0	0	0	8	0	9	0	0	0	0	0	0
OTU_1918	0	0	0	0	0	0	0	0	0	0	0	0	0	0	0	0	0	0	0	0	0	0	0	0	0	0	0	0	0	0	0	0	0	0	0	0	0	0	0	0	0	0	0	0	0	0	0	0	0
OTU_1919	0	0	0	0	0	0	0	0	5	0	0	0	0	0	0	0	0	0	0	0	0	0	0	0	0	0	0	0	0	0	0	0	0	0	0	0	0	0	0	0	9	0	0	0	0	0	0	0	0
OTU_1920	0	0	0	0	0	0	0	0	0	0	0	0	0	0	0	0	0	0	0	0	0	0	0	0	0	0	0	0	0	0	0	0	0	0	0	0	0	0	0	0	0	0	0	0	0	0	0	0	0
OTU_1921	0	0	0	0	0	0	0	0	0	0	0	0	0	0	0	0	0	0	0	0	0	0	0	0	5	0	0	0	0	0	0	0	0	0	0	0	0	0	0	0	0	0	0	0	0	0	0	0	0
OTU_1922	0	0	0	0	0	0	0	0	1	0	0	0	0	0	0	0	0	0	0	0	0	0	0	0	0	0	0	0	0	0	0	0	0	0	0	0	0	0	0	0	5	0	0	0	0	0	0	0	0
OTU_1923	0	0	0	0	0	0	0	0	0	0	0	0	0	0	0	0	0	0	0	0	0	0	0	0	5	1	0	0	0	0	0	0	0	0	0	0	0	0	0	0	0	0	0	0	0	0	0	0	0
OTU_1924	0	0	0	0	0	0	0	0	0	0	1	0	0	0	0	0	0	0	0	0	0	0	0	0	0	0	1	0	0	0	0	0	0	0	0	0	0	0	0	0	0	0	1	0	0	0	0	0	0
OTU_1925	0	0	0	0	0	0	0	0	0	0	0	0	0	0	0	1	0	0	0	0	0	4	0	0	0	0	0	0	0	0	0	0	0	0	0	0	0	0	0	0	0	0	0	0	0	0	0	0	0
OTU_1926	0	0	0	0	0	0	0	0	0	0	1	0	0	0	0	0	0	0	0	0	0	0	0	0	4	0	1	0	0	0	0	0	0	0	0	0	0	0	0	0	0	0	0	0	0	0	0	0	0
OTU_1927	0	0	0	0	0	0	0	0	0	0	0	0	0	0	0	0	0	0	0	0	0	0	0	0	2	0	0	0	0	0	0	0	0	0	0	0	0	0	0	0	0	0	0	0	0	0	0	0	0
OTU_1928	0	0	0	0	0	0	0	5	0	0	0	0	0	0	0	0	0	0	0	0	0	0	0	0	0	0	0	0	0	0	0	0	0	0	0	0	0	0	0	2	0	0	0	0	0	0	0	0	4
OTU_1929	0	0	0	0	0	0	0	5	0	0	0	0	0	0	0	0	0	0	0	0	0	0	0	0	1	0	1	0	0	0	0	0	0	0	0	0	0	0	0	0	0	0	2	0	0	0	2	0	0
OTU_1930	0	0	0	0	0	0	0	7	0	0	0	0	0	0	0	0	0	0	0	0	0	0	0	0	0	0	0	0	0	1	0	0	0	0	0	0	0	0	0	0	0	0	0	0	0	0	0	0	0
OTU_1931	0	0	2	0	0	0	0	2	0	1	0	0	0	0	0	0	0	1	0	0	0	0	0	0	0	0	0	0	0	0	0	1	0	5	0	7	1	0	0	0	0	3	0	0	0	1	0	0	0
OTU_1932	0	0	0	0	0	0	0	0	0	0	0	0	0	0	0	0	0	0	0	0	0	0	0	0	1	1	2	0	0	0	0	0	0	0	0	0	0	0	0	0	0	0	0	0	0	0	0	0	0
OTU_1933	0	0	0	0	0	0	0	1	0	0	0	0	2	0	0	0	0	0	0	0	0	1	0	0	0	0	0	0	0	0	0	0	0	0	0	0	0	0	0	0	0	0	0	0	6	0	0	0	0
OTU_1934	0	0	0	0	0	0	0	0	0	0	1	0	0	0	0	0	0	1	0	0	0	0	0	0	2	0	0	0	0	0	0	1	0	0	0	0	0	0	0	0	0	0	4	1	0	0	0	0	16
OTU_1935	0	0	0	0	0	0	0	0	0	0	0	0	0	0	0	0	0	1	0	0	0	0	0	0	0	0	0	0	0	0	0	0	0	0	0	0	0	0	0	0	0	0	0	0	0	0	0	0	3
OTU_1936	0	0	0	0	0	0	0	0	0	0	1	0	0	0	0	0	0	0	0	0	0	0	0	0	0	0	3	0	0	0	0	0	0	0	0	0	0	0	0	0	0	0	1	0	0	0	0	0	0
OTU_1937	0	0	3	0	0	0	0	0	0	0	0	0	0	0	0	0	0	0	0	0	0	0	16	0	1	1	3	0	0	0	2	0	0	0	0	0	0	0	0	0	0	1	0	0	0	0	0	0	1
OTU_1938	0	0	0	0	0	0	0	0	0	0	0	0	0	0	0	0	0	0	1	0	0	1	0	0	0	0	0	0	0	0	0	0	0	0	0	0	0	0	0	0	0	1	0	0	2	0	0	0	0
OTU_1939	0	0	0	0	0	0	0	0	0	0	2	0	0	0	0	0	0	0	0	0	0	0	0	0	0	0	0	0	0	0	0	0	0	0	0	0	0	0	0	0	0	0	3	0	0	0	0	0	0
OTU_1940	0	0	0	0	0	0	0	0	0	0	1	0	0	0	0	0	0	0	0	0	0	0	0	0	0	0	1	0	0	0	0	0	0	0	0	0	0	0	0	0	0	0	6	0	0	0	0	0	0
OTU_1941	0	0	0	0	0	0	0	0	0	0	3	0	0	0	0	0	0	0	0	0	0	0	0	0	1	0	0	0	0	0	0	0	0	0	0	0	0	0	0	0	0	0	6	0	0	0	0	0	0
OTU_1942	0	0	0	0	0	0	0	0	1	0	0	0	0	0	0	0	0	0	0	0	4	0	0	0	2	0	0	0	0	0	0	0	0	0	0	0	0	0	0	0	1	0	0	0	0	0	0	0	0
OTU_1943	0	0	0	0	0	0	0	0	0	0	3	0	0	0	0	0	0	0	0	0	0	0	0	0	2	1	2	0	0	0	0	0	0	0	0	0	0	0	0	0	0	0	6	0	0	0	0	0	0
OTU_1944	0	0	0	0	0	0	0	0	0	0	0	0	0	0	0	0	0	0	0	0	0	0	0	0	0	1	0	0	0	0	0	0	0	0	0	0	0	0	0	0	0	0	0	0	0	0	0	0	0
OTU_1945	0	0	0	0	0	0	0	0	0	0	0	0	0	0	0	0	0	0	0	0	0	0	0	0	0	0	0	0	0	0	0	0	0	0	0	0	0	0	0	0	0	0	0	0	0	0	0	0	0
OTU_1946	0	0	0	0	0	0	0	0	0	0	2	0	0	0	0	0	0	0	0	0	0	0	0	0	8	2	0	0	0	0	0	0	0	0	0	0	0	0	0	0	0	0	4	0	0	0	0	0	0
OTU_1947	0	0	0	0	0	0	0	0	0	0	1	0	0	0	0	0	0	0	0	0	0	0	0	0	1	1	2	0	0	0	0	0	0	0	0	0	0	0	0	0	0	0	0	0	0	0	2	0	0
OTU_1948	0	0	0	0	0	0	0	0	0	0	0	0	0	0	0	0	0	0	0	0	0	0	0	0	0	0	0	0	0	0	0	0	0	2	0	0	0	0	0	0	7	0	0	0	0	0	0	0	0
OTU_1949	0	0	0	0	0	0	0	0	0	0	0	0	0	0	0	0	0	0	0	0	0	0	0	0	0	0	0	0	0	0	0	0	0	0	0	0	0	0	0	0	0	0	0	0	4	0	0	0	0
OTU_1950	0	0	0	0	0	0	0	0	0	0	3	0	0	0	0	0	0	0	0	0	0	0	0	0	0	0	0	0	0	0	0	0	0	0	0	0	0	0	0	0	0	0	6	0	1	0	0	0	0
OTU_1951	0	0	0	0	0	0	0	0	0	0	2	0	0	0	0	0	0	0	0	0	0	0	0	0	4	1	3	0	0	0	0	0	0	0	0	0	0	0	0	0	0	0	11	0	0	0	0	0	0
OTU_1952	0	0	0	0	0	0	0	0	1	0	0	0	0	0	0	0	0	0	0	0	0	0	0	0	0	0	0	0	0	0	0	0	0	0	0	0	0	0	0	0	0	0	0	0	0	0	0	0	0
OTU_1953	0	0	0	0	0	0	0	0	0	0	0	0	0	0	0	0	0	0	0	0	0	0	0	0	1	1	0	0	0	0	0	0	0	0	0	0	0	0	0	0	0	0	2	0	0	0	0	0	0
OTU_1954	0	0	0	0	0	0	0	0	0	0	0	0	0	0	0	0	0	0	0	0	0	0	0	0	0	0	0	0	0	0	0	0	0	0	0	0	0	0	0	0	0	0	0	0	0	0	11	0	0
OTU_1955	0	0	0	0	0	0	0	0	0	0	0	0	0	0	0	0	0	0	0	0	0	0	0	0	0	0	0	0	0	0	8	0	0	0	2	0	0	0	0	0	0	0	0	0	0	0	0	0	0
OTU_1956	0	0	1	0	0	0	0	0	0	0	0	0	0	0	0	0	0	0	0	0	0	0	0	0	0	0	0	0	0	0	0	0	0	0	6	0	0	0	0	0	0	0	0	0	0	0	0	0	0
OTU_1957	0	1	0	0	0	0	0	0	0	0	0	0	0	0	0	1	0	0	0	0	0	0	0	0	0	0	0	0	0	4	0	0	0	6	6	0	1	0	0	0	0	0	0	0	0	2	0	0	0
OTU_1958	0	0	0	0	0	0	0	0	0	0	0	0	0	0	0	0	0	0	0	0	0	0	0	0	6	7	5	0	0	0	0	0	0	0	0	0	0	0	0	0	0	0	1	0	0	0	0	0	0
OTU_1959	0	0	0	0	0	0	0	0	0	0	0	0	0	0	0	0	0	0	0	0	0	0	0	0	0	0	0	0	0	0	0	0	0	7	0	0	0	0	0	0	0	0	0	0	0	0	0	0	0
OTU_1960	0	0	0	0	0	0	0	0	0	0	0	1	0	0	0	0	0	0	0	0	0	0	0	0	0	9	0	0	0	0	0	0	0	0	0	0	0	0	0	0	0	0	1	0	0	0	0	0	0
OTU_1961	0	0	0	0	0	0	0	6	0	0	0	0	0	0	0	0	3	3	0	0	0	3	0	0	0	1	0	0	1	4	0	0	0	0	0	0	0	0	0	0	0	0	0	3	0	3	1	0	17
OTU_1962	0	0	0	0	0	0	0	0	0	0	0	0	0	0	0	0	0	0	0	0	0	0	0	0	3	1	1	0	0	0	0	0	0	0	0	0	0	0	0	0	0	0	1	0	0	0	0	0	0
OTU_1963	0	0	0	0	0	0	0	0	0	0	4	0	0	0	0	0	0	0	0	0	0	0	0	0	0	0	0	0	0	0	0	0	0	0	0	0	0	0	0	0	0	0	3	0	0	0	0	0	0
OTU_1964	0	0	0	0	0	0	0	0	0	0	0	0	0	0	0	0	0	0	0	0	0	0	0	0	3	2	1	0	0	0	0	0	0	0	0	0	0	0	0	0	0	0	2	0	0	0	0	0	0
OTU_1965	0	0	0	0	0	0	0	1	0	0	0	0	1	0	0	0	0	0	0	0	0	0	0	0	0	0	4	0	0	0	0	0	0	0	0	0	0	0	0	0	0	0	3	0	8	0	0	0	0
OTU_1966	0	0	0	0	0	0	0	0	0	0	0	0	0	0	0	0	0	0	0	0	0	0	0	0	0	1	0	0	0	0	0	0	0	0	0	0	0	0	0	0	0	1	1	0	0	0	0	0	0
OTU_1967	0	0	0	0	0	0	0	0	1	0	0	0	0	0	0	0	1	0	1	1	0	0	0	0	0	0	0	0	0	0	0	0	0	0	0	0	0	0	0	0	0	0	0	0	0	0	0	0	0
OTU_1968	0	0	0	0	0	0	0	0	0	0	0	0	0	0	0	0	0	0	0	0	0	0	0	0	0	0	0	0	0	0	0	0	0	1	4	0	0	0	0	5	0	0	0	0	0	0	0	0	0
OTU_1969	0	0	0	0	0	0	0	0	0	0	0	0	0	0	0	0	0	0	0	0	0	0	0	0	0	0	0	0	0	0	0	0	0	0	0	0	0	0	0	0	0	0	1	0	0	0	0	0	0
OTU_1970	0	2	0	24	7	1	1	0	0	0	0	0	0	0	0	0	0	0	0	0	0	0	0	0	0	0	0	0	0	1	0	0	0	2	2	0	77	20	5	5	0	0	0	0	0	0	0	0	0
OTU_1971	0	0	0	0	0	0	0	0	0	0	0	0	2	0	0	0	0	0	0	0	0	0	0	0	0	0	0	0	0	0	0	0	0	0	0	0	0	0	0	0	0	0	0	0	11	0	0	0	0
OTU_1972	0	0	0	0	0	0	0	0	2	0	0	0	0	0	0	0	0	0	0	0	1	0	0	0	0	1	0	0	0	0	0	0	0	1	0	0	0	0	0	0	7	0	1	0	0	0	1	0	0
OTU_1973	0	0	0	0	0	0	0	1	0	1	11	0	0	0	0	0	0	0	0	0	0	0	0	0	56	6	12	0	0	0	0	0	0	0	0	0	0	0	0	0	0	0	25	0	0	0	0	0	0
OTU_1974	0	0	0	0	4	0	0	0	0	0	0	0	0	0	0	0	0	0	0	0	0	0	0	0	0	0	0	0	0	0	0	0	0	0	0	0	9	4	3	0	0	0	0	0	0	0	0	0	0
OTU_1975	0	0	0	0	0	0	0	3	0	0	1	0	1	0	0	0	0	0	0	0	0	0	0	0	0	0	0	0	0	0	0	0	0	0	0	0	0	0	0	0	0	0	3	0	0	0	0	0	2
OTU_1976	0	0	0	0	0	0	0	6	0	0	0	0	0	0	0	0	0	0	0	0	0	0	1	0	0	0	0	0	0	1	0	0	0	0	0	0	0	0	0	0	0	0	0	0	0	0	0	0	0
OTU_1977	0	0	0	0	0	0	0	1	0	0	0	0	2	0	0	0	0	0	0	0	0	0	0	0	0	0	0	0	0	0	0	0	0	0	0	0	0	0	0	0	0	0	0	0	2	0	0	0	0
OTU_1978	0	0	0	0	0	0	0	0	0	0	0	0	0	0	0	0	0	1	0	0	0	0	0	0	1	0	1	0	0	0	1	0	0	0	0	0	0	0	0	0	0	0	0	0	0	0	0	0	5
OTU_1979	0	0	0	0	0	0	0	0	0	0	0	0	0	0	0	0	0	0	0	0	0	0	0	0	0	0	1	0	0	0	0	0	0	0	0	0	0	0	0	0	0	0	0	0	0	0	0	0	0
OTU_1980	0	0	0	0	0	0	0	0	0	0	0	0	0	0	0	0	0	0	0	0	0	0	0	0	0	0	0	0	0	0	0	0	0	0	0	0	0	0	0	0	0	0	0	0	0	0	0	0	0
OTU_1981	0	0	0	0	0	0	0	0	1	0	0	0	0	0	0	0	0	0	0	0	1	0	0	0	0	0	0	0	0	0	0	0	1	0	0	0	0	0	0	0	1	0	0	0	0	0	0	0	0
OTU_1982	0	0	0	0	0	0	0	0	0	0	0	0	0	0	2	0	0	0	0	0	0	0	0	0	0	0	0	0	0	0	0	0	0	0	0	0	0	0	0	0	0	0	0	0	0	0	7	0	0
OTU_1983	0	0	0	0	0	0	0	0	0	0	6	0	0	0	0	0	0	0	0	0	0	0	0	0	4	7	3	0	0	0	0	0	0	0	0	0	0	0	0	0	0	1	11	0	0	0	0	0	0
OTU_1984	0	0	0	0	0	0	0	0	0	0	0	1	0	0	0	0	0	0	0	0	0	0	0	0	0	0	0	3	0	0	0	0	0	0	0	0	4	0	1	0	0	0	0	2	0	0	7	0	0
OTU_1985	0	0	0	0	0	0	0	0	0	0	2	0	0	0	0	0	0	0	0	0	0	0	0	0	3	0	2	0	1	0	0	0	0	0	0	0	0	0	0	0	1	0	4	0	0	0	0	0	0
OTU_1986	0	0	0	0	0	0	0	0	0	0	0	0	0	0	0	0	0	0	0	0	0	0	0	0	2	1	2	0	0	0	0	0	0	0	0	0	0	0	0	0	0	0	0	0	0	0	0	0	0
OTU_1987	0	0	0	0	0	0	0	0	0	0	0	0	0	0	0	0	0	0	0	0	0	0	0	0	0	0	0	0	0	0	0	0	0	0	0	0	0	0	0	0	0	0	0	0	0	0	0	0	0
OTU_1988	0	0	2	0	0	0	0	0	0	2	0	0	0	0	0	0	2	0	0	0	0	0	0	4	0	0	0	0	0	0	0	0	0	0	0	2	0	0	0	0	0	3	0	0	0	0	0	0	0
OTU_1989	0	0	0	0	0	0	0	0	0	0	0	0	0	0	0	0	0	0	0	0	0	0	0	0	0	0	1	0	0	0	0	0	0	0	0	0	0	0	0	0	0	0	0	0	0	0	0	0	0
OTU_1990	0	25	0	0	0	0	0	0	0	0	0	0	0	0	0	0	0	0	0	0	0	0	0	0	0	0	0	0	0	0	0	0	0	10	67	0	0	0	0	0	0	0	0	0	0	0	0	0	0
OTU_1991	0	0	0	0	0	0	0	0	0	0	0	0	0	0	4	0	0	0	0	0	0	0	0	0	0	0	0	0	0	0	0	0	0	0	0	0	0	0	0	0	0	0	0	0	0	0	10	0	0
OTU_1992	0	0	0	0	0	0	0	0	0	0	0	0	0	0	0	0	0	0	0	0	0	0	0	0	0	0	0	0	0	0	0	0	0	0	0	0	0	0	0	0	0	0	1	0	0	0	0	0	0
OTU_1993	0	0	0	0	0	0	0	0	0	0	0	0	0	0	0	0	0	0	0	0	0	0	0	0	0	0	0	0	0	0	0	0	0	0	0	0	0	0	0	0	0	0	0	0	0	0	0	0	0
OTU_1994	0	0	0	0	0	0	0	0	0	0	2	0	0	0	0	0	0	0	0	0	0	0	0	0	6	7	8	0	0	0	0	0	0	0	0	0	0	0	0	0	0	0	6	0	0	0	0	0	0
OTU_1995	0	0	0	0	0	0	0	4	0	0	0	0	1	0	0	0	0	0	0	0	0	0	0	1	0	0	0	0	0	0	0	0	0	0	0	0	0	0	0	0	0	0	0	0	5	0	0	0	0
OTU_1996	0	0	0	0	0	0	0	0	0	0	0	0	0	0	0	0	0	0	0	0	0	0	0	0	0	0	0	0	0	0	0	0	0	0	0	0	0	0	0	0	0	0	0	0	0	0	0	0	0
OTU_1997	0	0	0	0	0	0	0	1	0	0	0	0	1	0	0	0	0	0	0	0	0	0	0	0	0	0	0	0	1	0	0	0	0	0	0	0	0	0	0	0	0	0	0	0	9	0	0	0	0
OTU_1998	0	0	0	0	0	0	0	0	0	0	0	1	0	0	0	0	4	0	0	0	0	0	0	0	0	0	0	0	0	0	0	0	0	0	0	0	0	0	0	0	0	0	0	5	0	0	0	0	0
OTU_1999	0	0	0	0	0	0	0	6	0	0	0	0	0	0	0	0	0	0	0	0	0	0	0	1	0	0	0	0	0	0	0	0	0	0	0	0	0	0	0	0	0	0	0	0	3	0	0	0	2
[truncated: 2,028 more rows]
[truncated: 23 more columns]
