# Supplementary material for: Terminal restriction fragment length polymorphism is an “old school” reliable technique for swift microbial community screening in anaerobic digestion
Source: Sci Rep. 2018 Nov 14;8:16818. doi: 10.1038/s41598-018-34921-7 (PMC6235954; doi:10.1038/s41598-018-34921-7)
Supplement: Supplementary file 2 — Dataset 2 [file 41598_2018_34921_MOESM2_ESM.csv]

TRF_ID	AGRd	AGRa	AGRb	AGRc	Agri	BAT	BBy2	BBy1	BCI1	BCI2	BCI3	BIE1	BIE2	BIF	CAZ	Clar	Den	DRZ1	DRZ2	EcP	GFTb	GFTa	GFTc	Myd	Oss2	Oss1	Oss3	SEH1	SEH2	SHA	SMA	VCE1	VCE2	VPK
TRF_001	0	0	0	0	0	0	0	0	0	0	0	0	0	0	0	0	0	0	0	0	0	0	0	0	0	0	0	0	0	0	0	0	0	0
TRF_002	0	0	0	0	13529	13685	0	0	3398	0	11718	0	0	6702	0	0	3609	0	0	8572	0	3085	4677	0	6030	9213	5306	0	0	7982	12486	9182	18106	0
TRF_003	0	0	0	0	0	0	0	0	0	0	5158	0	0	0	8623	0	0	0	0	0	0	0	0	0	0	0	0	0	0	0	0	0	0	3300
TRF_004	0	21494	42199.3	65535	0	0	0	36722	0	0	0	3422	2844	0	0	0	5999	65535	38989	0	20140	5445	26726	0	0	0	7413	23824	10904	0	0	0	0	0
TRF_005	0	0	0	0	0	0	0	0	0	0	0	0	0	0	4707	0	0	0	0	0	0	0	0	0	0	0	0	0	0	0	0	0	0	0
TRF_006	0	0	0	0	0	0	0	0	0	0	0	0	0	0	0	0	0	0	0	0	0	0	0	0	0	0	0	0	0	0	0	0	0	0
TRF_007	0	0	0	0	0	0	0	8236	0	0	0	0	0	0	0	0	0	0	0	0	2941	0	0	0	0	0	0	0	0	0	0	0	0	0
TRF_008	0	1791	2474	3647	0	0	0	0	0	0	0	0	0	0	0	0	0	0	9182	0	0	0	0	0	0	0	0	0	0	0	0	0	0	0
TRF_009	0	0	0	0	0	0	0	0	0	0	0	0	0	0	0	0	4170	0	0	0	2876	0	0	0	0	7250	0	0	0	0	0	0	0	0
TRF_010	0	0	0	0	0	0	0	0	0	0	0	0	0	0	0	0	0	0	0	0	0	0	0	0	0	0	0	0	0	5685	0	0	0	0
TRF_011	31987	0	0	0	3290	0	0	0	3059	4536	4753	0	0	11001	13854	0	0	0	0	6230	0	2913	8291	0	5060	23130	4711	6350	3884	0	5047	28300	0	0
TRF_012	0	0	0	0	0	0	0	0	0	0	0	0	0	0	0	0	0	0	0	0	3451	0	0	0	0	0	0	0	0	0	0	0	0	0
TRF_013	0	0	0	0	0	0	0	0	0	0	0	0	0	0	0	0	4998	0	0	0	5636	5167	0	0	0	0	4541	0	0	0	0	0	0	3419
TRF_014	0	0	0	0	6378	0	0	0	3337.9	0	0	0	0	0	0	0	7136.9	0	0	46091.9	0	0	0	5842	7816	18392	9197.9	0	0	11092	0	13727	6900	7287
TRF_015	8189	0	0	0	5042.1	0	0	0	2618	2859	0	0	0	4406	12085	6744	7160.9	0	0	4875	0	0	5998	14552	7948.8	31655	7806.9	0	0	5507	0	0	0	16613.6
TRF_016	14439	4982	10131	10929	3338.2	0	2936	0	0	0	0	0	0	0	0	8861	4468.9	24363	22199	0	0	2336	5229	13428	5534.9	11166	5677.3	9572	5581	0	0	0	0	18582.8
TRF_017	0	0	0	0	0	0	0	0	0	2787	4355	0	0	0	0	0	0	0	0	0	0	0	0	7650	6251.8	0	0	0	0	0	0	0	0	0
TRF_018	0	0	0	0	3046	0	0	0	0	0	5158	0	0	3780	0	0	0	0	0	5159	0	0	0	0	0	0	0	0	0	4884	0	0	0	3202
TRF_019	0	2452	3922	3911	0	0	3734	7508	0	0	4525	9278	10853	0	0	0	0	28972	28188	0	0	0	0	15795	0	0	0	3630	2207	0	0	0	0	5120
TRF_020	0	0	0	3305.9	0	0	3057	0	0	0	0	0	0	4304	0	0	0	0	0	0	0	0	0	0	0	0	0	0	0	7335	0	0	0	0
TRF_021	0	0	0	0	0	0	0	0	0	0	0	0	0	0	0	0	0	0	0	0	0	0	0	0	0	0	0	0	0	0	0	0	0	0
TRF_022	0	0	0	0	0	0	0	0	0	0	0	0	0	0	0	0	3334	0	0	0	0	0	0	0	0	0	0	0	0	0	0	0	0	0
TRF_023	0	0	0	0	0	0	0	0	0	0	0	0	0	0	0	0	0	0	0	0	0	0	0	0	0	0	0	0	0	0	0	0	0	0
TRF_024	4302	0	0	0	0	0	0	0	0	0	0	0	0	0	0	0	0	0	0	0	0	1915	0	0	0	0	0	0	0	0	0	0	0	0
TRF_025	4021	0	0	0	0	0	0	0	0	0	0	0	0	0	0	0	0	0	0	0	0	0	0	3122	0	0	0	0	0	0	0	0	0	0
TRF_026	0	0	0	0	0	0	0	0	0	0	0	0	0	0	0	0	0	0	0	0	0	0	0	0	0	0	0	0	0	0	0	0	0	0
TRF_027	0	0	0	0	0	0	0	0	0	0	0	0	0	0	0	0	0	0	0	0	0	0	0	0	4892	0	0	0	0	0	0	0	0	0
TRF_028	0	0	0	0	4726	3523	0	0	0	0	0	0	0	0	0	0	0	0	0	9802	0	0	0	0	0	0	0	0	0	0	11244	4810	0	0
TRF_029	0	0	0	0	0	0	0	0	0	0	0	0	0	0	0	0	0	0	0	0	0	0	0	0	0	0	0	0	0	5878	0	0	0	0
TRF_030	0	0	0	0	0	0	0	0	0	0	0	0	0	0	0	0	0	0	0	0	0	0	0	0	0	0	0	0	0	0	0	0	0	19773
TRF_031	0	0	0	0	0	0	0	0	0	0	0	0	0	0	0	0	0	0	0	5277	0	0	0	0	0	0	0	0	0	0	0	0	0	0
TRF_032	0	0	0	0	0	0	0	0	0	0	0	0	0	0	0	0	0	0	0	0	0	0	0	0	0	7439	0	0	0	0	0	0	0	0
TRF_033	0	0	0	0	0	0	0	3724	0	0	0	2857	3161	0	0	0	0	0	0	0	3656	0	0	0	0	0	0	0	0	0	0	0	0	0
TRF_034	0	0	0	0	0	0	3339	0	0	0	0	0	0	0	0	0	4402	0	0	0	0	2109	0	0	4365	7873	4227	0	0	0	0	4667	4264	0
TRF_035	0	0	0	0	0	0	0	0	0	0	0	0	0	0	0	2869	0	0	0	0	0	0	0	0	0	0	0	0	0	0	0	0	0	3275
TRF_036	0	0	0	0	0	0	0	0	5806	4617	0	0	0	5165	0	0	0	0	0	0	0	0	0	0	0	0	0	0	0	4671.9	3746	0	0	0
TRF_037	0	0	0	0	0	0	0	0	0	0	0	0	0	0	0	0	0	0	0	0	2777	2594	0	0	5107	7161	4337	0	0	0	0	0	0	0
TRF_038	62320	14229	27270	50257	7302	3506.9	40724	16090	0	0	0	56504	54699	18753	0	0	6510	65535	65535	0	8804.8	4981	12624	2721	0	0	0	28793	16639	4145	6950	8299.9	4666	0
TRF_039	0	0	0	0	0	4658.9	0	0	0	0	0	0	0	3466	0	0	0	0	0	5191	0	0	0	0	0	0	0	0	0	0	0	5370.9	8446.4	0
TRF_040	0	0	0	0	0	0	0	0	0	0	0	0	0	0	0	0	0	0	0	0	0	0	0	0	0	0	0	0	0	0	0	0	0	0
TRF_041	0	0	0	0	0	0	0	0	0	0	0	0	0	0	0	6655.9	0	0	0	0	0	0	0	0	0	0	0	0	0	0	0	0	0	0
TRF_042	0	0	0	0	0	0	2059	2273	0	0	0	0	2750	0	4680	2666	0	4128	0	4737	0	0	0	0	4409	0	0	3583.7	2326	0	0	0	0	0
TRF_043	0	0	0	0	0	0	0	0	2453	4884	0	0	0	0	0	7998	7196	0	0	0	0	0	0	2439	8945.9	15928	7983	3186.5	2145.4	0	0	0	0	0
TRF_044	0	3188	4826	15515	0	7874	0	0	0	4405.3	14699	0	0	6635	5302	4892.2	0	0	0	0	0	0	0	0	0	0	0	0	0	12446.1	5507	0	3873.5	0
TRF_045	0	0	0	0	0	0	0	0	8585	3143.6	0	0	0	0	0	6633.8	0	0	0	0	0	0	0	0	0	0	0	0	0	15127.4	0	0	0	0
TRF_046	0	0	0	0	0	0	2608	4487	0	0	0	0	0	0	0	3123	0	0	14461	0	0	0	0	0	0	0	0	4378.9	2583.8	0	3544	0	0	0
TRF_047	3939	0	0	0	5676	0	0	0	3944	3271	5094	4926	5936	23481	7310	0	0	0	0	4738	0	0	0	0	0	0	0	8811.8	5751.7	0	3609	0	0	0
TRF_048	0	2236	2931	4307	0	0	2716	2308	0	0	0	3151	3700	0	0	0	0	3843	0	0	0	0	0	0	0	0	0	0	0	0	0	0	0	0
TRF_049	0	0	0	0	0	0	2167	2764	0	0	0	13724	12960	0	0	6228	0	0	0	0	0	0	0	0	0	0	0	0	0	0	0	0	0	2981
TRF_050	0	0	0	0	0	0	0	0	0	0	4039	0	0	0	0	0	4061	0	0	0	0	0	0	0	6076	20068	7514	0	0	0	0	0	0	0
TRF_051	29815	4192.9	6574	13575	0	0	3749	2623	0	0	0	8332	8602	0	0	6320	0	28632	26552	0	0	0	4630	0	0	12865	4347	3018	1982	0	0	0	0	0
TRF_052	16842	2561	3740	5998	0	0	3831	0	0	0	3319	0	0	0	0	0	0	12779	15830	0	0	0	0	0	0	0	0	4709.9	2786	0	0	4560	0	0
TRF_053	5430.9	0	0	0	4882.2	0	0	4806.3	0	2763	0	18584	16571	13088	4641	0	0	0	5628.9	8339.1	0	0	0	5650	0	0	0	10875.6	7061.7	0	6656	6897	0	0
TRF_054	0	0	0	0	0	0	0	0	0	0	0	0	0	0	0	0	0	0	0	7331	0	0	0	0	0	0	0	0	0	6878	0	0	0	0
TRF_055	0	0	0	0	0	0	0	0	0	0	0	0	0	0	0	0	0	0	0	7836.9	0	0	0	0	0	0	0	0	0	0	0	0	0	0
TRF_056	0	0	0	0	0	3296	0	0	0	0	0	0	0	0	0	0	0	0	0	0	0	0	0	0	0	0	0	0	0	0	0	0	0	0
TRF_057	0	0	0	0	0	6099	0	0	0	0	0	0	0	0	0	0	0	0	0	0	0	0	0	0	0	0	0	0	0	0	0	6171	9754	0
TRF_058	0	0	0	0	0	0	2062	2356	0	0	0	5044	3304	0	0	0	0	4023	0	0	0	0	0	0	0	0	0	3296	0	0	0	0	0	3741
TRF_059	0	0	0	0	0	0	0	0	0	0	0	0	0	0	6865	4600	3716	0	0	0	0	0	0	4693	5534	9061.9	5869.1	0	0	0	0	0	0	0
TRF_060	0	0	0	0	0	0	0	0	0	0	3584	0	0	0	0	0	0	0	0	0	0	0	0	0	0	0	4182.7	0	0	0	0	0	0	0
TRF_061	0	0	0	0	0	0	0	0	0	0	0	0	0	0	0	0	4728	0	0	0	0	0	0	0	4814	9321	8232.3	0	0	0	0	0	0	0
TRF_062	0	0	0	0	0	0	0	0	0	0	0	0	0	0	0	0	3836.3	0	5225	0	0	0	0	3139	0	0	4555.9	0	0	0	0	0	0	0
TRF_063	0	0	0	0	0	0	0	0	0	0	0	0	0	0	0	0	0	0	0	0	0	0	0	0	0	9576	0	0	0	0	0	0	0	0
TRF_064	0	0	0	0	5949	0	0	0	0	5223	0	0	0	0	0	0	0	5164	0	0	0	3140	0	0	0	0	0	0	0	0	0	0	0	0
TRF_065	0	0	3111	3679	9103	0	0	0	0	0	0	0	0	0	0	0	0	5210	6314	0	0	5308	14588	0	0	0	0	0	0	0	0	4778	0	0
TRF_066	0	2430	3109	4282	0	0	0	0	0	0	0	0	0	0	0	0	0	0	0	0	0	0	0	0	0	0	0	0	0	0	0	0	0	0
TRF_067	5429	0	0	0	0	0	0	0	0	0	0	0	0	4034	0	0	0	0	0	0	0	0	0	0	0	0	0	0	0	0	0	0	0	0
TRF_068	0	0	0	0	0	0	0	0	0	0	0	0	0	0	0	0	0	0	0	0	0	0	0	0	0	0	0	0	0	0	0	0	0	3381
TRF_069	0	0	0	0	3836	0	0	0	2996	0	0	3137	2757	0	4247	0	0	0	0	15152	0	0	0	0	0	0	0	0	0	8124	0	0	0	0
TRF_070	0	0	0	0	0	0	0	0	2580	3485	0	0	0	3520	0	0	0	0	0	0	0	0	0	0	0	0	0	0	0	0	0	0	0	0
TRF_071	0	0	0	0	0	0	0	0	0	0	0	0	0	0	0	0	3254	0	0	0	0	0	0	0	0	0	0	0	0	0	2862	0	0	0
TRF_072	0	0	0	0	0	4000.7	0	0	0	0	4227	0	0	0	0	0	0	0	0	0	0	0	0	0	0	0	0	0	0	0	0	4547	5221	0
TRF_073	5099	0	0	0	3896	5668.2	0	0	2885	3120	7250	0	0	0	16864	0	0	0	0	0	0	0	0	0	0	0	0	0	0	0	4690	0	0	0
TRF_074	0	0	0	0	0	6755.4	2116.9	0	0	0	0	0	0	0	0	0	0	0	10054	0	0	0	0	0	0	0	0	0	0	0	0	6370.6	7864.3	0
TRF_075	0	0	0	0	0	20116.6	2105	0	0	0	0	0	0	5063	6614	0	0	0	0	8544	0	0	0	0	0	0	0	0	0	0	3951	19861.9	22114.7	0
TRF_076	0	0	0	0	0	0	0	0	0	0	0	0	0	0	0	0	0	0	0	0	0	0	0	0	0	0	0	0	0	0	0	0	0	0
TRF_077	0	0	0	0	0	0	0	0	0	0	0	0	0	0	0	0	0	0	0	0	3650	0	0	0	0	0	0	0	0	0	0	0	0	0
TRF_078	0	0	0	0	0	0	0	0	0	3572	0	0	0	0	0	0	0	0	0	0	0	0	0	0	0	0	0	0	0	0	0	0	0	0
TRF_079	0	0	0	0	0	0	0	0	0	0	0	0	5429	0	0	0	0	0	0	0	0	0	0	0	0	0	0	0	0	0	0	0	0	7664
TRF_080	0	3127	4865	9258	0	0	0	4744	0	0	0	0	0	0	0	9752	0	26544	14579	0	3647	2024	4405	0	0	0	0	4301	2844	0	0	0	0	0
TRF_081	0	0	0	0	0	0	0	0	0	0	0	0	0	0	0	0	0	0	0	0	0	0	0	0	0	0	0	0	0	0	0	0	0	0
TRF_082	0	0	0	0	0	0	0	0	0	0	0	0	0	0	0	4481	0	0	0	0	0	0	0	3400	0	0	0	0	0	0	0	0	0	0
TRF_083	0	0	0	0	0	0	0	0	0	0	0	0	0	0	0	7689	0	0	0	0	4044	0	0	0	0	0	0	0	0	0	0	0	0	0
TRF_084	0	0	0	0	0	0	0	0	0	0	0	0	0	0	0	0	0	0	0	0	0	0	0	0	0	0	0	0	0	0	0	0	0	0
TRF_085	0	0	0	0	0	0	0	0	0	0	0	0	0	0	0	0	0	0	0	0	0	1958	3440	0	0	0	0	0	2320	0	0	0	0	0
TRF_086	0	0	0	0	0	0	0	0	0	0	3264	0	0	0	0	0	0	0	0	0	0	0	0	0	0	0	0	0	0	0	0	0	5781	0
TRF_087	0	0	0	0	0	0	0	0	0	0	0	3020	2820	0	0	0	0	0	0	0	0	0	0	2455	0	0	0	0	0	0	0	0	0	0
TRF_088	0	0	0	0	0	3793	0	0	0	3481	3939	0	0	0	7128	0	0	0	0	0	0	0	0	0	0	0	0	0	0	0	0	0	0	0
TRF_089	0	0	0	0	0	0	0	2592	0	0	0	0	0	0	17536.7	0	0	0	0	0	0	0	0	0	0	0	0	0	0	0	0	0	0	0
TRF_090	0	0	0	0	0	0	0	0	0	0	0	0	0	0	0	0	0	0	0	0	0	0	0	0	0	0	0	0	0	0	0	0	0	0
TRF_091	0	0	0	0	0	3523	1897	0	2577.8	0	25004	3532	3127	3852	4939	0	0	0	0	0	0	0	0	0	0	0	0	0	0	0	3031.9	0	4702	0
TRF_092	0	0	0	0	3382	4960	0	0	2491.6	2796.6	8112	0	0	0	35097.4	0	0	0	0	5084	3084	2050	0	2640	0	0	0	0	0	0	4604.9	0	3852.6	0
TRF_093	0	0	0	0	0	5963	0	0	2658.9	2870	5742	0	0	0	0	0	0	0	0	0	0	0	4658	0	0	0	0	0	0	0	6084.8	0	0	0
TRF_094	0	0	0	0	0	0	0	0	0	0	0	0	0	3823	0	0	0	0	0	0	0	0	0	0	0	0	0	0	0	6648.3	0	0	0	0
TRF_095	0	0	0	0	0	0	0	0	0	0	0	0	0	0	0	0	0	0	0	0	0	0	0	0	0	0	0	0	0	5216.3	0	0	0	0
TRF_096	0	0	0	0	0	0	0	0	0	0	0	0	0	0	0	0	0	0	0	0	0	0	0	0	0	0	0	0	0	0	2765	0	0	0
TRF_097	0	0	0	0	0	0	0	2227	0	2396	0	0	0	0	0	0	0	0	8219	0	0	0	0	0	0	0	0	0	0	0	0	0	0	0
TRF_098	0	0	0	0	0	0	0	0	0	0	0	0	0	0	8442	0	0	0	0	0	0	0	0	0	0	0	0	0	0	0	0	0	0	0
TRF_099	0	0	0	0	0	0	0	0	0	0	0	0	0	0	0	0	0	0	0	0	0	0	0	0	0	0	0	0	0	0	0	0	0	2895.9
TRF_100	0	0	0	0	0	0	0	0	0	0	0	0	0	0	0	0	0	0	0	0	0	0	0	0	0	0	0	0	0	0	0	0	0	4239.6
TRF_101	0	0	0	0	0	0	0	0	0	0	0	0	0	0	0	0	4215	0	0	0	0	0	0	0	4702	6790	4937	0	0	0	0	0	0	0
TRF_102	0	0	0	0	0	0	0	0	0	0	0	0	0	0	0	0	0	0	0	0	0	0	0	0	0	0	0	0	0	0	0	0	0	0
TRF_103	0	0	0	0	0	0	0	0	0	0	0	2962	0	0	0	0	0	0	0	0	0	0	0	0	0	0	0	0	0	0	0	0	0	0
TRF_104	0	0	0	0	0	0	0	0	0	0	0	0	0	0	0	0	0	0	0	0	0	0	0	0	4286	0	0	0	0	0	0	0	0	0
TRF_105	0	0	0	0	0	0	0	0	0	0	0	0	0	0	0	0	0	0	0	0	0	0	0	0	0	0	0	0	0	0	0	0	0	0
TRF_106	0	0	0	0	0	0	0	0	0	0	0	0	0	0	0	0	0	0	0	0	0	0	0	0	0	0	0	0	0	4056	0	0	0	0
TRF_107	0	0	0	0	0	0	0	0	0	0	0	0	0	0	0	0	0	0	0	0	0	0	0	0	0	0	0	0	0	0	0	0	0	0
TRF_108	0	0	0	0	0	0	0	0	0	0	0	0	0	0	0	0	0	0	0	0	0	0	0	2789	0	0	0	0	0	0	0	0	0	0
TRF_109	0	0	0	0	0	0	0	0	0	0	0	0	0	0	0	0	0	0	0	0	0	0	0	0	0	0	0	0	0	0	0	0	0	0
TRF_110	0	0	0	0	0	3838	0	0	0	0	0	0	0	0	0	0	0	0	0	0	0	0	0	0	0	0	0	0	0	0	0	0	4329	0
TRF_111	0	0	0	0	0	0	0	0	0	0	0	0	0	0	0	0	0	0	0	0	0	0	0	0	0	0	0	0	0	0	0	5419	0	0
TRF_112	0	0	0	0	0	0	0	0	0	0	0	0	0	0	0	0	0	0	0	0	0	0	0	0	0	6541	0	0	0	0	0	0	0	0
TRF_113	0	2180	2631	4147	0	0	0	2643	0	0	0	0	0	0	0	0	0	3821	0	0	2653	0	3304	0	0	0	0	2926	1833	0	0	0	0	0
TRF_114	0	0	0	0	0	0	0	0	0	0	0	0	0	0	0	2856	0	0	0	0	0	0	0	0	0	0	0	0	0	0	0	0	0	0
TRF_115	0	0	0	0	0	0	0	0	0	0	0	0	0	0	0	0	0	0	0	0	0	0	0	0	0	0	0	0	0	0	0	0	0	0
TRF_116	0	0	0	0	0	0	0	0	0	0	3286	0	0	0	0	0	0	0	0	0	0	0	0	0	0	0	0	0	0	0	0	0	0	0
TRF_117	0	0	0	0	0	0	0	0	0	0	0	0	0	0	6332	0	0	0	0	0	2417	0	0	0	0	0	0	0	0	0	0	0	0	0
TRF_118	0	0	0	0	0	0	0	0	0	0	0	0	0	0	0	0	0	0	0	0	0	1804	0	0	0	0	0	0	0	0	0	0	0	0
TRF_119	0	0	0	0	0	0	0	0	0	0	0	0	0	0	0	0	0	0	0	0	0	0	0	0	0	0	0	0	0	0	0	0	0	0
TRF_120	0	0	0	0	0	0	0	0	0	0	0	0	0	0	0	0	0	0	0	0	0	0	0	0	0	0	0	0	0	0	0	0	0	0
TRF_121	0	0	0	0	0	0	0	0	0	0	0	0	0	0	0	0	0	7276	0	0	4623	2557	0	0	0	0	0	0	0	0	0	0	0	0
TRF_122	3915	2061	2644	3730	0	0	0	0	0	0	0	0	0	0	0	0	0	6050.9	5561	0	0	0	3105	0	0	0	0	3498	2197	0	0	0	0	0
TRF_123	0	0	0	0	0	0	0	0	0	0	0	0	0	0	0	0	0	0	0	0	0	0	0	3295	0	0	0	0	0	0	0	0	0	0
TRF_124	0	0	0	0	0	0	0	0	0	0	0	0	0	0	0	0	0	0	0	0	0	0	0	0	0	0	0	0	0	5331	0	0	0	0
TRF_125	0	0	0	0	0	0	0	0	0	0	0	0	0	0	0	0	0	0	0	0	0	0	0	0	0	0	0	0	0	0	0	0	0	0
TRF_126	0	0	0	0	0	0	0	0	0	0	0	0	0	0	0	4189	0	0	0	0	0	0	0	0	4502	7540	0	0	0	0	0	0	0	3332
TRF_127	0	0	0	0	0	4529	0	0	0	0	0	0	0	0	0	0	0	0	0	0	0	0	0	0	0	0	0	0	0	0	0	4886	4813	0
TRF_128	0	0	0	0	0	0	0	0	0	0	0	0	0	0	0	0	0	0	0	0	0	0	0	0	0	0	0	0	0	0	0	0	0	0
TRF_129	0	0	0	0	0	0	0	0	0	0	0	0	0	0	0	0	0	0	0	0	0	0	0	3041	0	0	0	0	0	0	0	0	0	0
TRF_130	0	0	0	0	0	0	0	0	0	0	0	0	0	0	5131	0	0	0	0	8230	0	0	0	0	0	0	0	0	0	0	0	0	0	0
TRF_131	0	0	0	0	0	0	0	0	2586	0	0	0	0	0	0	0	0	0	0	0	0	0	5127	0	0	0	0	0	0	0	0	0	0	0
TRF_132	0	0	0	0	0	0	0	0	0	0	0	0	0	0	0	0	0	0	0	0	0	0	0	0	0	0	0	0	0	0	0	0	0	0
TRF_133	0	0	0	0	0	0	0	0	0	0	0	0	0	0	0	2639	0	0	0	0	0	0	0	0	0	0	0	0	0	0	0	0	0	0
TRF_134	0	0	0	0	0	0	0	0	0	0	0	0	0	0	0	0	0	0	0	0	0	0	15392	0	0	0	0	0	0	0	0	0	0	0
TRF_135	0	0	0	0	0	0	0	0	0	0	0	0	0	0	0	0	0	0	0	0	0	0	0	0	0	0	0	0	0	0	0	0	0	0
TRF_136	0	0	0	0	0	0	0	0	3339	0	0	0	0	0	0	0	0	0	0	0	0	0	0	0	0	0	0	0	0	0	0	0	0	0
TRF_137	0	1904	2524	4751	0	0	0	0	0	0	0	0	0	0	0	0	0	0	0	0	0	0	3836	0	0	0	0	0	0	0	0	0	0	0
TRF_138	0	0	0	0	0	0	0	0	4229	0	0	0	0	0	0	0	0	0	0	0	0	0	0	0	0	0	0	0	0	0	0	0	0	0
TRF_139	0	0	0	0	0	0	0	0	0	0	3418	0	0	0	0	0	0	0	0	0	0	0	0	0	0	0	0	0	0	0	0	0	0	0
TRF_140	0	0	0	0	0	0	0	0	0	0	0	0	0	0	0	0	0	0	0	0	0	0	0	0	0	0	0	0	0	0	0	0	0	0
TRF_141	0	0	0	0	0	0	0	0	0	0	0	0	0	4658	0	0	0	0	0	0	0	0	0	0	0	0	0	0	0	0	2760	0	0	0
TRF_142	0	1755	0	0	0	0	0	0	0	0	0	0	0	0	0	0	0	0	0	0	0	0	0	0	0	0	0	0	0	0	0	0	0	0
