# Supplementary material for: Terminal restriction fragment length polymorphism is an “old school” reliable technique for swift microbial community screening in anaerobic digestion
Source: Sci Rep. 2018 Nov 14;8:16818. doi: 10.1038/s41598-018-34921-7 (PMC6235954; doi:10.1038/s41598-018-34921-7)
Supplement: Supplementary file 3 — Dataset 3 [file 41598_2018_34921_MOESM3_ESM.csv]

TRF_ID	GFTa	GFTb	GFTc	AGRa	AGRb	AGRc	AGRd	VCE1	VCE2	DRZ1	DRZ2	SEH1	SEH2	BBy2	BBy1	BIE1	BIE2	BCI1	BCI2	BCI3	Oss1	Oss2	Oss3	Myd	Clar	BAT	VPK	Agri	SHA	BIF	CAZ	SMA	Den	EcP	Domain	Phylum	Class	Order	Family	Genus
TRF_001	0	0	0	1793	2489	2537	0	0	0	0	2230	3964	2532	0	0	2039	2664	3522	2889	2417	2067	2057.4	2615.3	3869	2801	0	0	0	0	3516	2587	3684	1303	2293	Archaea
TRF_002	1191	1683	0	0	0	0	2939	0	2269	0	0	2720	0	0	0	1602	1939	0	0	0	1638	2025	2391	0	0	0	8475	3839	2601	0	0	0	1458	0	Archaea
TRF_003	0	1685	15583	0	0	0	0	3325	3050	5855	11493	65535	53957	0	1685.4	53891	64071	46656	54313	4808	22863	19273	32562	53217	65535	2492	59049	0	0	23627	2836	10052	13353	10976	Archaea	Euryarchaeota	Methanomicrobia	Methanosarcinales	Methanosaetaeae
TRF_004	0	0	0	0	1631	0	0	0	0	0	0	0	0	1437	1789.9	0	0	0	0	0	0	0	0	0	0	0	0	0	0	0	0	0	0	0	Archaea	Euryarchaeota	Methanomicrobia	Methanosarcinales	Methanosaetaeae
TRF_005	3257.9	2862	0	16473	27329	34949	0	0	0	4297.9	25509	0	0	27459	29986	1570	0	0	0	0	1910	0	0	7171.9	0	0	3492	0	0	0	0	0	0	0	Archaea	Euryarchaeota	Methanobacteria	Methanobacteriales	Methanobacteriaceae
TRF_006	1859.6	1943	2749	0	0	0	3124	4533.9	0	2111.9	0	0	0	0	0	0	0	2494	1855	6440	0	0	0	13484.3	0	2703.9	0	2904	0	0	3877.3	0	0	12663	Archaea	Euryarchaeota	Methanobacteria	Methanobacteriales	Methanobacteriaceae
TRF_007	0	0	0	0	0	0	0	4885.8	0	1315	0	0	0	0	0	0	0	4641	3562	14829	0	0	2353	0	0	4463.9	0	0	0	0	3668.7	3329	1272	0	Archaea	Euryarchaeota	Methanobacteria	Methanobacteriales	Methanobacteriaceae
TRF_008	0	0	7007	0	0	0	0	0	0	0	0	0	0	0	0	0	0	0	0	32879	2804	3025	4424	13813	12883	0	0	0	0	0	0	0	1909	0	Archaea	Euryarchaeota	Methanomicrobia	Methanomicrobiales	Methanomicrobiaceae
TRF_009	0	0	0	0	0	0	0	15434	3027	0	0	0	0	0	0	0	0	20918	11070	0	0	0	0	0	0	7783	0	2536	11522	11447	9692	8270	0	15400	Archaea	Euryarchaeota	Methanomicrobia	Methanomicrobiales	Methanomicrobiaceae
TRF_010	0	0	5031	0	0	0	0	14945	7252	0	1694	0	1979	0	0	0	0	0	0	2750	1679	1930	0	0	0	9645	0	2186	17789	0	0	0	0	2209	Archaea	Euryarchaeota	Methanomicrobia	Methanosarcinales	Methanosarcinaceae
TRF_011	1293	1738	0	0	0	0	0	0	2315	0	0	0	0	0	0	0	0	0	1599	0	0	0	0	0	0	0	0	0	0	0	0	0	0	0	Archaea	Euryarchaeota	Methanomicrobia	Methanosarcinales	Methanosarcinaceae
TRF_012	25939	36559	2787	6464	6391	17800	48569	0	0	3103	1727	0	0	0	0	0	0	0	0	0	0	0	0	0	0	1985	2290	14798	2407	0	0	0	0	2659	Archaea	Euryarchaeota	Methanomicrobia	Methanosarcinales	Methanosarcinaceae
